# Supplementary material for: Phenotypic characterization of soybean genetic resources at multiple locations: breeding implications for enhancing environmental resilience, yield and protein content
Source: Front Plant Sci. 2025 Apr 7;16:1422162. doi: 10.3389/fpls.2025.1422162 (PMC12009817; doi:10.3389/fpls.2025.1422162)
Supplement: Supplementary file 1 [file Table1.xlsx]

## Sheet: List1
Supplementary table 2: Measured trait results in 8 trials
euclegID	Trial	column	Row	Plantemergence	Plantlength	Proteincontent	R8	Seedyield
EUC_GM_001	Grossluesewitz_GER_2018	2	4	6	87	38.28	160	3071
EUC_GM_001	Grossluesewitz_GER_2018	4	2	6	102	37.76	166	5113
EUC_GM_001	Grossluesewitz_GER_2018	6	3	6	76	0	167	0
EUC_GM_001	Grossluesewitz_GER_2018	10	3	6	96	37.47	161	4319
EUC_GM_001	Grossluesewitz_GER_2019	1	1	5	76	39.26	160	2130
EUC_GM_001	Grossluesewitz_GER_2019	3	3	7	99	39.32	160	3510
EUC_GM_001	Grossluesewitz_GER_2019	6	2	5	82	39.46	160	2352
EUC_GM_001	Grossluesewitz_GER_2019	10	3	5	105	41.47	160	3648
EUC_GM_001	NoviSad_SRB_2018	1	40	7	105	40.45	131	3090
EUC_GM_001	NoviSad_SRB_2018	2	43	9	80	40.94	125	3233
EUC_GM_001	NoviSad_SRB_2018	4	46	7	90	41.25	131	3376
EUC_GM_001	NoviSad_SRB_2018	6	38	7	96	42.13	131	3437
EUC_GM_001	NoviSad_SRB_2018	7	41	7	81	41	125	3598
EUC_GM_001	NoviSad_SRB_2018	9	48	9	87	40.42	132	3672
EUC_GM_001	NoviSad_SRB_2019	1	40	9	78	40.62	141	2950
EUC_GM_001	NoviSad_SRB_2019	2	43	9	89	39.91	141	3006
EUC_GM_001	NoviSad_SRB_2019	4	46	9	82	39.96	141	2762
EUC_GM_001	NoviSad_SRB_2019	6	38	9	80	38.81	141	3233
EUC_GM_001	NoviSad_SRB_2019	7	41	9	86	39.87	145	3102
EUC_GM_001	NoviSad_SRB_2019	9	48	9	77	37.47	141	3190
EUC_GM_001	Kessenich_BEL_2018	1	16	9	69	35.44	142	3754
EUC_GM_001	Kessenich_BEL_2018	2	19	9	57	41.36	135	2900
EUC_GM_001	Kessenich_BEL_2018	4	22	9	53	34.48	145	3163
EUC_GM_001	Kessenich_BEL_2018	6	14	9	64	35.14	147	3680
EUC_GM_001	Kessenich_BEL_2018	7	17	9	68	32.23	147	3660
EUC_GM_001	Kessenich_BEL_2018	9	24	9	74	33.47	147	3038
EUC_GM_001	Kessenich_BEL_2019	1	48	10	132	37.99	158	4773
EUC_GM_001	Kessenich_BEL_2019	3	42	10	123	34.65	165	3486
EUC_GM_001	Kessenich_BEL_2019	4	39	10	127	33.07	158	4738
EUC_GM_001	Kessenich_BEL_2019	6	40	10	116	34.9	163	4197
EUC_GM_001	Kessenich_BEL_2019	7	43	10	133	33.97	158	3885
EUC_GM_001	Kessenich_BEL_2019	9	44	10	119	34.22	156	3389
EUC_GM_001	Troubsko_CZE_2018	2	11	6	55	41.44	171	542
EUC_GM_001	Troubsko_CZE_2018	5	14	6	48	0	176	600
EUC_GM_001	Troubsko_CZE_2018	8	12	6	54	0	171	391
EUC_GM_001	Troubsko_CZE_2018	10	13	5	48	0	171	177
EUC_GM_001	Troubsko_CZE_2019	1	12	8	66	38.86	186	729
EUC_GM_001	Troubsko_CZE_2019	3	13	8	76	0	176	2400
EUC_GM_001	Troubsko_CZE_2019	6	11	8	85	0	186	2230
EUC_GM_001	Troubsko_CZE_2019	9	14	8	63	0	176	2693
EUC_GM_002	Grossluesewitz_GER_2018	2	1	9	89	41.43	160	2554
EUC_GM_002	Grossluesewitz_GER_2018	4	3	9	87	0	166	0
EUC_GM_002	Grossluesewitz_GER_2018	6	2	9	90	40.62	167	3320
EUC_GM_002	Grossluesewitz_GER_2018	9	1	9	83	40.15	172	2233
EUC_GM_002	Grossluesewitz_GER_2019	1	3	7	82	40.59	175	2577
EUC_GM_002	Grossluesewitz_GER_2019	5	2	6	80	40.49	175	2374
EUC_GM_002	Grossluesewitz_GER_2019	6	3	6	86	41.37	175	2454
EUC_GM_002	Grossluesewitz_GER_2019	8	3	5	115	0	182	0
EUC_GM_002	NoviSad_SRB_2018	2	47	7	86	40.91	138	3129
EUC_GM_002	NoviSad_SRB_2018	3	42	7	92	41.2	131	2793
EUC_GM_002	NoviSad_SRB_2018	4	43	9	81	41.19	131	3007
EUC_GM_002	NoviSad_SRB_2018	5	39	7	87	41.71	131	2666
EUC_GM_002	NoviSad_SRB_2018	7	44	7	79	42.32	131	2820
EUC_GM_002	NoviSad_SRB_2018	8	37	7	92	41.44	138	3547
EUC_GM_002	NoviSad_SRB_2019	2	47	9	45	41	166	3820
EUC_GM_002	NoviSad_SRB_2019	3	42	9	100	41.31	166	3418
EUC_GM_002	NoviSad_SRB_2019	4	43	9	82	40.47	166	3747
EUC_GM_002	NoviSad_SRB_2019	5	39	9	98	42.12	166	3393
EUC_GM_002	NoviSad_SRB_2019	7	44	9	81	41.63	166	3541
EUC_GM_002	NoviSad_SRB_2019	8	37	9	76	40.73	166	3406
EUC_GM_002	Kessenich_BEL_2018	2	23	9	75	39.62	149	3689
EUC_GM_002	Kessenich_BEL_2018	3	18	7	75	36.22	149	3058
EUC_GM_002	Kessenich_BEL_2018	4	19	9	69	35.86	149	2220
EUC_GM_002	Kessenich_BEL_2018	5	15	7	81	34.61	149	2355
EUC_GM_002	Kessenich_BEL_2018	7	20	9	53	33.85	149	2478
EUC_GM_002	Kessenich_BEL_2018	8	13	7	87	36.23	149	2300
EUC_GM_002	Kessenich_BEL_2019	2	37	10	119	34.37	170	3104
EUC_GM_002	Kessenich_BEL_2019	3	47	10	133	38.11	171	3953
EUC_GM_002	Kessenich_BEL_2019	4	48	10	128	38.21	167	3965
EUC_GM_002	Kessenich_BEL_2019	5	38	10	126	37.21	170	2705
EUC_GM_002	Kessenich_BEL_2019	8	45	10	141	36.06	172	2688
EUC_GM_002	Kessenich_BEL_2019	9	42	10	154	36.16	175	3072
EUC_GM_002	Troubsko_CZE_2018	1	13	6	46	44.26	171	467
EUC_GM_002	Troubsko_CZE_2018	3	12	6	39	0	178	440
EUC_GM_002	Troubsko_CZE_2018	6	14	5	44	0	150	102
EUC_GM_002	Troubsko_CZE_2018	9	11	6	46	0	176	479
EUC_GM_002	Troubsko_CZE_2019	2	11	8	86	40.73	186	1538
EUC_GM_002	Troubsko_CZE_2019	5	14	8	77	0	176	2338
EUC_GM_002	Troubsko_CZE_2019	8	13	9	95	0	186	2852
EUC_GM_002	Troubsko_CZE_2019	10	12	8	63	0	186	1366
EUC_GM_003	Grossluesewitz_GER_2018	1	2	6	74	0	160	0
EUC_GM_003	Grossluesewitz_GER_2018	8	1	6	82	42.75	172	1270
EUC_GM_003	Grossluesewitz_GER_2019	3	1	9	88	38.13	160	1906
EUC_GM_003	Grossluesewitz_GER_2019	7	3	7	97	39.45	160	2306
EUC_GM_003	NoviSad_SRB_2018	1	37	7	72	41.66	117	2789
EUC_GM_003	NoviSad_SRB_2018	8	45	7	52	41.72	117	1580
EUC_GM_003	NoviSad_SRB_2019	1	37	9	75	41.47	141	2263
EUC_GM_003	NoviSad_SRB_2019	8	45	4	77	42.94	141	2536
EUC_GM_003	Kessenich_BEL_2018	1	13	7	56	36.78	134	3229
EUC_GM_003	Kessenich_BEL_2018	8	21	7	70	34.64	138	2992
EUC_GM_003	Kessenich_BEL_2019	1	41	10	120	37.68	159	3793
EUC_GM_003	Kessenich_BEL_2019	8	48	10	114	36.66	166	2712
EUC_GM_003	Troubsko_CZE_2018	4	13	3	45	45.25	171	35
EUC_GM_003	Troubsko_CZE_2018	10	12	6	45	0	171	181
EUC_GM_003	Troubsko_CZE_2019	3	14	7	80	41.35	176	1875
EUC_GM_003	Troubsko_CZE_2019	9	11	8	74	0	186	1557
EUC_GM_004	Grossluesewitz_GER_2018	3	2	9	92	39.93	166	4471
EUC_GM_004	Grossluesewitz_GER_2018	10	1	9	79	40.04	172	3173
EUC_GM_004	Grossluesewitz_GER_2019	3	2	5	86	36.6	160	3921
EUC_GM_004	Grossluesewitz_GER_2019	9	1	6	99	38.42	160	4177
EUC_GM_004	NoviSad_SRB_2018	6	44	9	74	39.2	119	2861
EUC_GM_004	NoviSad_SRB_2018	7	38	9	82	39.1	120	2779
EUC_GM_004	NoviSad_SRB_2019	6	44	9	101	40.6	145	3085
EUC_GM_004	NoviSad_SRB_2019	7	38	9	79	40	145	2489
EUC_GM_004	Kessenich_BEL_2018	6	20	9	65	33.07	131	3597
EUC_GM_004	Kessenich_BEL_2018	7	14	9	59	32.85	145	3375
EUC_GM_004	Kessenich_BEL_2019	1	44	9	111	35.64	155	4666
EUC_GM_004	Kessenich_BEL_2019	5	41	10	103	35.09	149	4928
EUC_GM_004	Troubsko_CZE_2018	5	12	6	43	42.28	178	586
EUC_GM_004	Troubsko_CZE_2018	8	14	5	45	0	171	172
EUC_GM_004	Troubsko_CZE_2019	1	13	8	62	42.8	186	1554
EUC_GM_004	Troubsko_CZE_2019	7	12	7	77	0	186	1864
EUC_GM_005	Grossluesewitz_GER_2018	5	2	6	64	39.52	166	3060
EUC_GM_005	Grossluesewitz_GER_2018	8	3	6	68	39.15	161	2947
EUC_GM_005	Grossluesewitz_GER_2019	1	2	5	81	38.25	160	1869
EUC_GM_005	Grossluesewitz_GER_2019	7	1	6	82	39.31	160	1806
EUC_GM_005	NoviSad_SRB_2018	2	41	7	35	40.1	138	1317
EUC_GM_005	NoviSad_SRB_2018	8	47	7	29	40.25	138	1262
EUC_GM_005	NoviSad_SRB_2019	2	41	9	63	40.18	145	1405
EUC_GM_005	NoviSad_SRB_2019	8	47	9	83	40.95	155	2422
EUC_GM_005	Kessenich_BEL_2018	2	17	9	59	40.64	135	2311
EUC_GM_005	Kessenich_BEL_2018	8	23	9	65	34.38	137	3504
EUC_GM_005	Kessenich_BEL_2019	4	43	9	102	38.4	146	3678
EUC_GM_005	Kessenich_BEL_2019	7	39	9	104	37.71	155	3528
EUC_GM_005	Troubsko_CZE_2018	4	11	6	41	45.06	171	286
EUC_GM_005	Troubsko_CZE_2018	7	13	6	44	0	165	223
EUC_GM_005	Troubsko_CZE_2019	3	11	8	59	41.58	186	864
EUC_GM_005	Troubsko_CZE_2019	6	13	8	52	0	176	2015
EUC_GM_006	Grossluesewitz_GER_2018	5	1	6	94	38.65	172	4760
EUC_GM_006	Grossluesewitz_GER_2018	6	1	6	94	38.31	167	3372
EUC_GM_006	Grossluesewitz_GER_2019	2	1	3.5	88	38.65	175	3679
EUC_GM_006	Grossluesewitz_GER_2019	8	2	3.5	104	0	182	0
EUC_GM_006	NoviSad_SRB_2018	3	45	7	86	41.72	131	3155
EUC_GM_006	NoviSad_SRB_2018	9	42	9	84	41.51	131	4128
EUC_GM_006	NoviSad_SRB_2019	3	45	9	74	39.05	141	3609
EUC_GM_006	NoviSad_SRB_2019	9	42	9	77	37.64	141	2854
EUC_GM_006	Kessenich_BEL_2018	3	21	7	63	35.58	145	3113
EUC_GM_006	Kessenich_BEL_2018	9	18	6	72	31.64	149	3530
EUC_GM_006	Kessenich_BEL_2019	3	45	7	127	37.54	168	3065
EUC_GM_006	Kessenich_BEL_2019	8	41	7	111	34.76	169	3648
EUC_GM_006	Troubsko_CZE_2018	2	14	6	42	43.51	171	47
EUC_GM_006	Troubsko_CZE_2018	7	11	6	43	0	176	300
EUC_GM_006	Troubsko_CZE_2019	4	12	9	60	39.44	186	780
EUC_GM_006	Troubsko_CZE_2019	7	14	9	67	0	176	1704
EUC_GM_007	NoviSad_SRB_2018	3	46	7	92	41.32	138	3911
EUC_GM_007	NoviSad_SRB_2019	3	46	9	83	42.63	151	3798
EUC_GM_007	Kessenich_BEL_2018	3	22	9	56	39.18	149	2708
EUC_GM_007	Kessenich_BEL_2019	7	37	8	98	39.91	150	5223
EUC_GM_007	Troubsko_CZE_2018	1	11	6	48	44.32	178	833
EUC_GM_007	Troubsko_CZE_2019	5	12	9	59	42.76	186	683
EUC_GM_008	NoviSad_SRB_2018	9	41	6	100	40.36	138	2480
EUC_GM_008	NoviSad_SRB_2019	9	41	9	45	39.29	151	3048
EUC_GM_008	Kessenich_BEL_2018	9	17	7	75	31.21	147	3400
EUC_GM_008	Kessenich_BEL_2019	5	37	7	111	37.99	167	3853
EUC_GM_008	Troubsko_CZE_2018	1	14	6	52	42.1	171	421
EUC_GM_008	Troubsko_CZE_2019	3	12	9	66	38.01	186	447
EUC_GM_009	NoviSad_SRB_2018	6	41	7	38	44.58	99	1840
EUC_GM_009	NoviSad_SRB_2019	6	41	9	86	47.44	130	1748
EUC_GM_009	Kessenich_BEL_2018	6	17	6	48	41.36	104	1925
EUC_GM_009	Kessenich_BEL_2019	9	40	9	89	39.88	127	3585
EUC_GM_009	Troubsko_CZE_2018	10	14	5	48	50.58	171	65
EUC_GM_009	Troubsko_CZE_2019	2	13	7	57	48.39	155	1374
EUC_GM_010	NoviSad_SRB_2018	5	48	5	72	40.68	142	1621
EUC_GM_010	NoviSad_SRB_2018	9	39	7	67	40.99	142	3157
EUC_GM_010	NoviSad_SRB_2019	5	48	9	67	40.38	155	4188
EUC_GM_010	NoviSad_SRB_2019	9	39	9	69	38.73	155	4267
EUC_GM_010	Kessenich_BEL_2018	5	24	7	57	34.56	147	2766
EUC_GM_010	Kessenich_BEL_2018	9	15	6	56	33.82	147	3576
EUC_GM_010	Kessenich_BEL_2019	3	40	5	100	37.76	162	4331
EUC_GM_010	Kessenich_BEL_2019	6	47	5	96	36.46	159	4450
EUC_GM_010	Troubsko_CZE_2018	7	12	6	39	41.93	171	479
EUC_GM_010	Troubsko_CZE_2019	5	13	9	62	41.38	186	1474
EUC_GM_011	NoviSad_SRB_2018	6	47	3	87	39.99	142	1676
EUC_GM_011	NoviSad_SRB_2019	6	47	9	55	39.96	155	4242
EUC_GM_011	Kessenich_BEL_2018	6	23	6	68	31.37	147	2385
EUC_GM_011	Kessenich_BEL_2019	9	41	10	118	33.6	154	5358
EUC_GM_011	Troubsko_CZE_2018	6	13	4	46	0	160	35
EUC_GM_011	Troubsko_CZE_2019	7	11	7	71	39.62	186	2836
EUC_GM_012	NoviSad_SRB_2018	3	48	7	60	40.26	117	1591
EUC_GM_012	NoviSad_SRB_2019	3	48	9	69	41.51	123	1772
EUC_GM_012	Kessenich_BEL_2018	3	24	9	60	36.01	129	3151
EUC_GM_012	Kessenich_BEL_2019	6	39	10	111	35.04	143	3822
EUC_GM_012	Troubsko_CZE_2018	4	14	5	47	42.4	171	149
EUC_GM_012	Troubsko_CZE_2019	5	11	7	63	42.2	176	1568
EUC_GM_013	NoviSad_SRB_2018	1	38	7	99	41.05	138	3907
EUC_GM_013	NoviSad_SRB_2019	1	38	9	83	42.13	151	4097
EUC_GM_013	Kessenich_BEL_2018	1	14	9	72	35.96	149	2996
EUC_GM_013	Kessenich_BEL_2019	4	37	9	106	37	165	4439
EUC_GM_013	Troubsko_CZE_2018	2	12	6	49	43.42	171	560
EUC_GM_013	Troubsko_CZE_2019	9	13	9	67	41.1	186	1516
EUC_GM_014	NoviSad_SRB_2018	7	37	7	86	41.26	131	1653
EUC_GM_014	NoviSad_SRB_2019	7	37	9	88	40.71	151	2388
EUC_GM_014	Kessenich_BEL_2018	7	13	6	52	35.29	145	2881
EUC_GM_014	Kessenich_BEL_2019	6	46	10	129	34.93	162	3054
EUC_GM_014	Troubsko_CZE_2018	6	11	6	52	41.41	178	433
EUC_GM_014	Troubsko_CZE_2019	8	11	8	91	38.19	186	2167
EUC_GM_015	NoviSad_SRB_2018	8	43	7	113	41.23	138	3194
EUC_GM_015	NoviSad_SRB_2019	8	43	9	79	40.97	151	2626
EUC_GM_015	Kessenich_BEL_2018	8	19	9	90	32.17	147	2493
EUC_GM_015	Kessenich_BEL_2019	7	48	10	132	35.43	165	4235
EUC_GM_015	Troubsko_CZE_2018	2	13	5	52	43.09	147	186
EUC_GM_015	Troubsko_CZE_2019	4	14	7	88	40.18	176	2023
EUC_GM_016	NoviSad_SRB_2018	5	41	7	43	41.37	109	1321
EUC_GM_016	NoviSad_SRB_2018	7	48	7	36	41.71	99	1027
EUC_GM_016	NoviSad_SRB_2019	5	41	9	57	42.94	127	1934
EUC_GM_016	NoviSad_SRB_2019	7	48	9	73	42.49	123	2362
EUC_GM_016	Kessenich_BEL_2018	5	17	9	46	37.69	117	2398
EUC_GM_016	Kessenich_BEL_2018	7	24	9	55	35.43	115	4487
EUC_GM_016	Kessenich_BEL_2019	5	44	10	103	36.04	127	3017
EUC_GM_016	Kessenich_BEL_2019	9	38	10	108	36.97	134	4347
EUC_GM_016	Troubsko_CZE_2018	7	14	6	39	43.59	178	233
EUC_GM_016	Troubsko_CZE_2019	2	12	8	76	42.13	186	422
EUC_GM_017	NoviSad_SRB_2018	7	43	7	70	42.97	116	2460
EUC_GM_017	NoviSad_SRB_2019	7	43	9	79	43.72	145	2547
EUC_GM_017	Kessenich_BEL_2018	7	19	9	58	34.82	132	2671
EUC_GM_017	Kessenich_BEL_2019	7	38	10	114	38.96	146	4137
EUC_GM_017	Troubsko_CZE_2018	5	11	6	46	44.09	171	419
EUC_GM_017	Troubsko_CZE_2019	10	11	8	66	42.44	165	1863
EUC_GM_018	NoviSad_SRB_2018	6	37	7	114	40.87	131	2794
EUC_GM_018	NoviSad_SRB_2019	6	37	9	91	39.16	151	2956
EUC_GM_018	Kessenich_BEL_2018	6	13	9	67	33.25	147	3207
EUC_GM_018	Kessenich_BEL_2019	5	39	9	80	35.19	161	3127
EUC_GM_018	Troubsko_CZE_2018	8	13	5	44	45.25	147	95
EUC_GM_018	Troubsko_CZE_2019	6	12	7	85	39.55	186	1773
EUC_GM_019	NoviSad_SRB_2018	1	45	7	55	38.3	120	2341
EUC_GM_019	NoviSad_SRB_2018	4	40	7	52	38.74	120	2498
EUC_GM_019	NoviSad_SRB_2019	1	45	9	76	40.75	141	2468
EUC_GM_019	NoviSad_SRB_2019	4	40	9	71	40.91	141	2567
EUC_GM_019	Kessenich_BEL_2018	1	21	9	55	36.28	132	3346
EUC_GM_019	Kessenich_BEL_2018	4	16	9	56	34.32	140	2584
EUC_GM_019	Kessenich_BEL_2019	2	46	9	105	36.71	146	4597
EUC_GM_019	Kessenich_BEL_2019	6	37	8	99	35.46	149	4461
EUC_GM_019	Troubsko_CZE_2018	3	14	6	38	43.92	171	219
EUC_GM_019	Troubsko_CZE_2019	2	14	8	51	40.7	165	1304
EUC_GM_020	NoviSad_SRB_2018	2	40	7	66	41.56	120	3012
EUC_GM_020	NoviSad_SRB_2019	2	40	9	66	42.22	141	3115
EUC_GM_020	Kessenich_BEL_2018	2	16	9	43	44.47	119	3376
EUC_GM_020	Kessenich_BEL_2019	6	48	7	89	37.69	143	3686
EUC_GM_020	Troubsko_CZE_2018	6	12	6	43	45.19	178	244
EUC_GM_020	Troubsko_CZE_2019	10	13	8	46	43.36	186	376
EUC_GM_021	NoviSad_SRB_2018	6	42	7	52	42.82	123	2548
EUC_GM_021	NoviSad_SRB_2019	6	42	9	64	42.73	141	3432
EUC_GM_021	Kessenich_BEL_2018	6	18	7	72	33.42	147	2237
EUC_GM_021	Kessenich_BEL_2019	1	37	7	110	36.1	166	4141
EUC_GM_021	Troubsko_CZE_2018	4	12	6	53	44.26	178	353
EUC_GM_021	Troubsko_CZE_2019	9	12	8	71	41.05	176	1085
EUC_GM_022	NoviSad_SRB_2018	3	39	7	92	41.03	120	3188
EUC_GM_022	NoviSad_SRB_2019	3	39	9	66	42.36	136	2475
EUC_GM_022	Kessenich_BEL_2018	3	15	7	65	36.21	138	2560
EUC_GM_022	Kessenich_BEL_2019	5	48	8	115	37.64	162	3492
EUC_GM_022	Troubsko_CZE_2018	3	13	6	47	44.21	171	186
EUC_GM_022	Troubsko_CZE_2019	1	11	8	78	39.57	186	756
EUC_GM_023	NoviSad_SRB_2018	7	45	7	107	42.77	142	4395
EUC_GM_023	NoviSad_SRB_2019	7	45	9	84	43.6	158	4251
EUC_GM_023	Kessenich_BEL_2018	7	21	9	76	37.15	149	2319
EUC_GM_023	Kessenich_BEL_2019	6	38	8	102	44.2	171	4621
EUC_GM_023	Troubsko_CZE_2018	5	13	6	40	45.24	178	367
EUC_GM_023	Troubsko_CZE_2019	6	14	8	62	43.85	176	1926
EUC_GM_024	NoviSad_SRB_2018	4	48	7	72	45.67	123	3247
EUC_GM_024	NoviSad_SRB_2019	4	48	9	67	47.08	142	1506
EUC_GM_024	Kessenich_BEL_2018	4	24	6	51	38.29	129	2835
EUC_GM_024	Kessenich_BEL_2019	2	42	10	94	39.43	151	2899
EUC_GM_024	Troubsko_CZE_2018	8	11	5	36	47.13	176	158
EUC_GM_024	Troubsko_CZE_2019	7	13	7	57	47.92	186	1477
EUC_GM_025	NoviSad_SRB_2018	4	45	5	89	39.52	138	1770
EUC_GM_025	NoviSad_SRB_2019	4	45	9	63	40.53	145	2932
EUC_GM_025	Kessenich_BEL_2018	4	21	7	52	32.13	145	2174
EUC_GM_025	Kessenich_BEL_2019	6	44	3	103	33.72	165	2282
EUC_GM_025	Troubsko_CZE_2018	9	12	5	44	42.77	176	119
EUC_GM_025	Troubsko_CZE_2019	1	14	7	54	37.24	176	936
EUC_GM_026	NoviSad_SRB_2018	3	43	7	99	40.55	138	2939
EUC_GM_026	NoviSad_SRB_2019	3	43	9	96	41.48	158	3675
EUC_GM_026	Kessenich_BEL_2018	3	19	9	63	32.77	147	3821
EUC_GM_026	Kessenich_BEL_2019	3	46	8	120	36.97	168	3868
EUC_GM_026	Troubsko_CZE_2018	10	11	5	50	43.1	178	163
EUC_GM_026	Troubsko_CZE_2019	8	12	7	100	34.59	186	1570
EUC_GM_027	NoviSad_SRB_2018	3	38	7	79	40.02	131	1859
EUC_GM_027	NoviSad_SRB_2018	6	46	7	91	39.72	138	2457
EUC_GM_027	NoviSad_SRB_2019	3	38	9	92	38.33	151	3536
EUC_GM_027	NoviSad_SRB_2019	6	46	9	84	40.73	155	4130
EUC_GM_027	Kessenich_BEL_2018	3	14	7	62	36.23	147	2266
EUC_GM_027	Kessenich_BEL_2018	6	22	6	66	31.64	147	3113
EUC_GM_027	Kessenich_BEL_2019	2	39	5	126	33.78	166	2559
EUC_GM_027	Kessenich_BEL_2019	7	46	5	124	34.9	169	2186
EUC_GM_027	Troubsko_CZE_2018	9	14	5	51	43.3	176	137
EUC_GM_027	Troubsko_CZE_2019	8	14	7	74	39.57	176	1032
EUC_GM_028	NoviSad_SRB_2018	2	42	7	55	42.34	125	2536
EUC_GM_028	NoviSad_SRB_2019	2	42	9	68	40.33	141	3102
EUC_GM_028	Kessenich_BEL_2018	2	18	7	51	42.23	133	3026
EUC_GM_028	Kessenich_BEL_2019	3	37	8	101	37.41	150	4861
EUC_GM_028	Troubsko_CZE_2018	3	11	6	42	44.21	176	533
EUC_GM_028	Troubsko_CZE_2019	4	13	8	69	42.7	165	1535
EUC_GM_029	NoviSad_SRB_2018	1	47	7	111	41.86	138	4584
EUC_GM_029	NoviSad_SRB_2019	1	47	9	100	40.97	151	3967
EUC_GM_029	Kessenich_BEL_2018	1	23	9	74	38.04	149	3893
EUC_GM_029	Kessenich_BEL_2019	7	44	9	118	38.3	175	3287
EUC_GM_029	Troubsko_CZE_2018	9	13	6	60	45.33	150	567
EUC_GM_029	Troubsko_CZE_2019	10	14	9	66	42.29	176	1781
EUC_GM_030	NoviSad_SRB_2018	9	47	7	106	41.43	132	1989
EUC_GM_030	NoviSad_SRB_2019	9	47	9	88	41.88	151	4221
EUC_GM_030	Kessenich_BEL_2018	9	23	9	85	34.62		3148
EUC_GM_030	Kessenich_BEL_2019	2	41	8	132	37.92	173	3995
EUC_GM_030	Troubsko_CZE_2018	1	12	6	54	43.11	178	233
EUC_GM_030	Troubsko_CZE_2019	4	11	8	64	39.21	186	914
EUC_GM_031	NoviSad_SRB_2018	9	45	7	52	43.67	109	1475
EUC_GM_031	NoviSad_SRB_2019	9	45	9	65	45.76	141	2683
EUC_GM_031	Kessenich_BEL_2018	9	21	9	64	37.28	119	3119
EUC_GM_031	Kessenich_BEL_2019	4	45	10	97	38.26	134	3374
EUC_GM_032	NoviSad_SRB_2018	4	39	7	60	44.3	111	1905
EUC_GM_032	NoviSad_SRB_2019	4	39	9	78	46.12	145	1750
EUC_GM_032	Kessenich_BEL_2018	4	15	7	44	37.74	127	2435
EUC_GM_032	Kessenich_BEL_2019	4	41	10	107	36	134	4049
EUC_GM_033	NoviSad_SRB_2018	4	44	7	45	42.49	113	1949
EUC_GM_033	NoviSad_SRB_2019	4	44	9	59	42.39	158	1343
EUC_GM_033	Kessenich_BEL_2018	4	20	9	47	37.27	127	2926
EUC_GM_033	Kessenich_BEL_2019	9	46	10	105	36.75	154	3676
EUC_GM_034	NoviSad_SRB_2018	2	38	1	85	45.09	131	1648
EUC_GM_034	NoviSad_SRB_2019	2	38	9	70	46.62	145	1623
EUC_GM_034	Kessenich_BEL_2018	2	14	7	52	44.57	119	2581
EUC_GM_034	Kessenich_BEL_2019	1	40	7	108	43.37	160	3897
EUC_GM_035	NoviSad_SRB_2018	4	38	7	67	43.12	120	2657
EUC_GM_035	NoviSad_SRB_2019	4	38	9	78	42.41	145	1927
EUC_GM_035	Kessenich_BEL_2018	4	14	7	61	36.79	133	2606
EUC_GM_035	Kessenich_BEL_2019	2	48	8	117	40.05	158	4246
EUC_GM_036	NoviSad_SRB_2018	4	41	9	71	42.15	113	2617
EUC_GM_036	NoviSad_SRB_2019	4	41	9	62	42.7	141	2544
EUC_GM_036	Kessenich_BEL_2018	4	17	9	66	36.84	128	2966
EUC_GM_036	Kessenich_BEL_2019	5	45	10	125	35.66	147	4329
EUC_GM_037	NoviSad_SRB_2018	8	46	9	72	45.57	123	2048
EUC_GM_037	NoviSad_SRB_2019	8	46	9	97	48.65	148	2986
EUC_GM_037	Kessenich_BEL_2018	8	22	9	82	41.32	138	3236
EUC_GM_037	Kessenich_BEL_2019	2	40	10	130	39.32	165	2821
EUC_GM_038	NoviSad_SRB_2018	6	45	7	47	41.71	125	1541
EUC_GM_038	NoviSad_SRB_2019	6	45	9	82	43.77	145	3914
EUC_GM_038	Kessenich_BEL_2018	6	21	7	65	34.95	133	3407
EUC_GM_038	Kessenich_BEL_2019	3	39	10	114	37.54	153	3975
EUC_GM_039	NoviSad_SRB_2018	2	39	7	102	41.57	138	3041
EUC_GM_039	NoviSad_SRB_2019	2	39	9	71	41.32	151	2920
EUC_GM_039	Kessenich_BEL_2018	2	15	9	55	42.09	138	3123
EUC_GM_039	Kessenich_BEL_2019	9	48	7	107	37.3	162	3847
EUC_GM_040	NoviSad_SRB_2018	7	42	7	45	41.23	113	1874
EUC_GM_040	NoviSad_SRB_2019	7	42	9	70	44.47	155	1652
EUC_GM_040	Kessenich_BEL_2018	7	18	7	59	34.82	128	3733
EUC_GM_040	Kessenich_BEL_2019	6	43	10	121	33.73	145	4631
EUC_GM_041	NoviSad_SRB_2018	8	44	7	92	39.58	138	3035
EUC_GM_041	NoviSad_SRB_2019	8	44	9	75	40.13	151	3763
EUC_GM_041	Kessenich_BEL_2018	8	20	7	77	32.3	149	3143
EUC_GM_041	Kessenich_BEL_2019	1	39	6	106	35.26	152	3443
EUC_GM_042	NoviSad_SRB_2018	4	47	6	44	41.46	99	952
EUC_GM_042	NoviSad_SRB_2019	4	47	9	89	43.97	141	1118
EUC_GM_042	Kessenich_BEL_2018	4	23	6	51	36.18	133	1984
EUC_GM_042	Kessenich_BEL_2019	6	42	10	116	37.02	153	1953
EUC_GM_043	NoviSad_SRB_2018	8	42	6	97	40.36	138	3339
EUC_GM_043	NoviSad_SRB_2019	8	42	9	64	40.45	151	3220
EUC_GM_043	Kessenich_BEL_2018	8	18	7	56	32.03	145	2928
EUC_GM_043	Kessenich_BEL_2019	4	42	10	120	36.92	159	4451
EUC_GM_044	NoviSad_SRB_2018	2	48	2	86	42.06	123	786
EUC_GM_044	NoviSad_SRB_2019	2	48	4	77	42.1	142	1372
EUC_GM_044	Kessenich_BEL_2018	2	24	6	63	40.95	133	3532
EUC_GM_044	Kessenich_BEL_2019	3	48	10	126	38.19	157	3685
EUC_GM_045	NoviSad_SRB_2018	3	44	7	107	40.76	142	4729
EUC_GM_045	NoviSad_SRB_2019	3	44	9	84	39.84	141	3867
EUC_GM_045	Kessenich_BEL_2018	3	20	9	79	37.84	149	3237
EUC_GM_045	Kessenich_BEL_2019	4	47	9	121	37.11	166	5041
EUC_GM_046	NoviSad_SRB_2018	5	45	2	151	43.43	151	2360
EUC_GM_046	NoviSad_SRB_2019	5	45	9	126	43.22	166	3610
EUC_GM_046	Kessenich_BEL_2018	5	21	9	79	34.63	149	2331
EUC_GM_046	Kessenich_BEL_2019	6	41	8	130	36.45	166	3487
EUC_GM_047	NoviSad_SRB_2018	8	40	7	74	42.39	116	2132
EUC_GM_047	NoviSad_SRB_2019	8	40	9	90	44.27	151	2328
EUC_GM_047	Kessenich_BEL_2018	8	16	6	70	34.38	135	2417
EUC_GM_047	Kessenich_BEL_2019	8	40	10	106	39.22	170	2150
EUC_GM_048	NoviSad_SRB_2018	9	44	7	46	41.64	109	1735
EUC_GM_048	NoviSad_SRB_2019	9	44	9	73	42.97	130	1766
EUC_GM_048	Kessenich_BEL_2018	9	20	9	65	34.07	127	5127
EUC_GM_048	Kessenich_BEL_2019	4	40	10	115	35.92	141	3255
EUC_GM_049	NoviSad_SRB_2018	3	37	7	79	0	123	3497
EUC_GM_049	NoviSad_SRB_2019	3	37	9	88	43.12	145	3112
EUC_GM_049	Kessenich_BEL_2018	3	13	7	55	37.76	145	1953
EUC_GM_049	Kessenich_BEL_2019	4	44	10	104	38.45	153	3705
EUC_GM_050	NoviSad_SRB_2018	9	38	7	90	41.39	131	1197
EUC_GM_050	NoviSad_SRB_2019	9	38	9	97	39.56	145	3096
EUC_GM_050	Kessenich_BEL_2018	9	14	6	73	31.21	147	3237
EUC_GM_050	Kessenich_BEL_2019	3	38	10	119	33.14	166	3114
EUC_GM_051	NoviSad_SRB_2018	6	40	7	58	39.95	113	2097
EUC_GM_051	NoviSad_SRB_2019	6	40	9	79	41.18	151	2368
EUC_GM_051	Kessenich_BEL_2018	6	16	7	60	34.71	133	3644
EUC_GM_051	Kessenich_BEL_2019	2	45	10	116	35.49	162	4560
EUC_GM_052	NoviSad_SRB_2018	9	46	7	61	41.63	113	1774
EUC_GM_052	NoviSad_SRB_2019	9	46	9	79	43.62	130	2325
EUC_GM_052	Kessenich_BEL_2018	9	22	7	54	32.98	119	2854
EUC_GM_052	Kessenich_BEL_2019	8	42	9	105	34.16	146	1921
EUC_GM_053	NoviSad_SRB_2018	5	43	7	70	41.53	117	1729
EUC_GM_053	NoviSad_SRB_2019	5	43	9	99	43.25	145	2247
EUC_GM_053	Kessenich_BEL_2018	5	19	7	59	32.83	131	2547
EUC_GM_053	Kessenich_BEL_2019	8	44	8	120	35.35	145	2549
EUC_GM_054	NoviSad_SRB_2018	1	44	7	80	43.06	113	2199
EUC_GM_054	NoviSad_SRB_2019	1	44	9	64	46.08	145	1336
EUC_GM_054	Kessenich_BEL_2018	1	20	9	50	41.47	119	3548
EUC_GM_054	Kessenich_BEL_2019	4	46	10	105	42.78	144	4227
EUC_GM_055	NoviSad_SRB_2018	1	43	7	100	41.02	120	2548
EUC_GM_055	NoviSad_SRB_2019	1	43	9	56	41.41	141	2300
EUC_GM_055	Kessenich_BEL_2018	1	19	9	63	40	135	5140
EUC_GM_055	Kessenich_BEL_2019	1	46	10	132	40.92	157	5098
EUC_GM_056	NoviSad_SRB_2018	5	40	7	90	41.07	120	2675
EUC_GM_056	NoviSad_SRB_2019	5	40	9	80	42.29	141	2744
EUC_GM_056	Kessenich_BEL_2018	5	16	9	68	35.62	139	3527
EUC_GM_056	Kessenich_BEL_2019	2	43	10	114	37.23	151	4317
EUC_GM_057	NoviSad_SRB_2018	9	43	7	64	42.41	120	2365
EUC_GM_057	NoviSad_SRB_2019	9	43	9	74	43.22	141	2052
EUC_GM_057	Kessenich_BEL_2018	9	19	1	67	39.21	122	3717
EUC_GM_057	Kessenich_BEL_2019	1	38	10	114	39.67	154	4256
EUC_GM_058	NoviSad_SRB_2018	5	44	7	71	41.75	120	2564
EUC_GM_058	NoviSad_SRB_2019	5	44	9	72	42	141	2897
EUC_GM_058	Kessenich_BEL_2018	5	20	9	48	35.23	130	3518
EUC_GM_058	Kessenich_BEL_2019	3	43	10	117	39.44	157	4515
EUC_GM_059	NoviSad_SRB_2018	8	48	7	48	41.44	123	1934
EUC_GM_059	NoviSad_SRB_2019	8	48	4	55	41.07	142	2077
EUC_GM_059	Kessenich_BEL_2018	8	24	9	71	36.11	144	3921
EUC_GM_059	Kessenich_BEL_2019	9	47	10	121	36.16	162	4107
EUC_GM_060	NoviSad_SRB_2018	7	47	7	37	42.16	99	963
EUC_GM_060	NoviSad_SRB_2019	7	47	9	86	41.78	130	1892
EUC_GM_060	Kessenich_BEL_2018	7	23	9	53	37.25	119	2864
EUC_GM_060	Kessenich_BEL_2019	2	44	8	96	39.69	134	3268
EUC_GM_061	NoviSad_SRB_2018	5	46	7	97	42.32	138	2587
EUC_GM_061	NoviSad_SRB_2019	5	46	9	81	41.92	151	2875
EUC_GM_061	Kessenich_BEL_2018	5	22	7	78	34.41	144	3354
EUC_GM_061	Kessenich_BEL_2019	8	38	10	122	37.16	164	4857
EUC_GM_062	NoviSad_SRB_2018	1	46	9	93	41.42	131	2388
EUC_GM_062	NoviSad_SRB_2019	1	46	9	68	42.19	158	2843
EUC_GM_062	Kessenich_BEL_2018	1	22	9	62	39.08	137	4822
EUC_GM_062	Kessenich_BEL_2019	4	38	10	110	34.01	166	3079
EUC_GM_063	NoviSad_SRB_2018	5	42	7	104	42.72	131	2440
EUC_GM_063	NoviSad_SRB_2019	5	42	9	83	42.73	155	2947
EUC_GM_063	Kessenich_BEL_2018	5	18	9	64	35.6	141	2800
EUC_GM_063	Kessenich_BEL_2019	3	41	10	119	35.54	159	3926
EUC_GM_064	NoviSad_SRB_2018	2	46	7	50	42.75	120	1371
EUC_GM_064	NoviSad_SRB_2019	2	46	9	62	43.92	141	3064
EUC_GM_064	Kessenich_BEL_2018	2	22	1	23	43.81	129	1009
EUC_GM_064	Kessenich_BEL_2019	5	47	10	112	38.1	159	2859
EUC_GM_065	NoviSad_SRB_2018	1	41	7	41	0	131	480
EUC_GM_065	NoviSad_SRB_2019	1	41	9	79	43.14	142	2994
EUC_GM_065	Kessenich_BEL_2018	1	17	9	50	37.24	138	3198
EUC_GM_065	Kessenich_BEL_2019	7	45	10	83	37.25	152	4538
EUC_GM_066	NoviSad_SRB_2018	6	48	7	64	41.91	113	2217
EUC_GM_066	NoviSad_SRB_2019	6	48	9	83	42.64	130	2706
EUC_GM_066	Kessenich_BEL_2018	6	24	9	56	34.11	119	3129
EUC_GM_066	Kessenich_BEL_2019	5	46	9	125	38.48	150	3755
EUC_GM_067	NoviSad_SRB_2018	7	40	7	50	40.13	120	1885
EUC_GM_067	NoviSad_SRB_2019	7	40	9	67	39.58	151	2573
EUC_GM_067	Kessenich_BEL_2018	7	16	9	54	30.69	136	4049
EUC_GM_067	Kessenich_BEL_2019	8	43	9	117	32.7	159	4443
EUC_GM_068	NoviSad_SRB_2018	4	42	7	52	41.8	117	1916
EUC_GM_068	NoviSad_SRB_2019	4	42	9	73	40.13	130	2920
EUC_GM_068	Kessenich_BEL_2018	4	18	9	32	35.07	129	3225
EUC_GM_068	Kessenich_BEL_2019	7	40	10	116	36	166	5421
EUC_GM_069	NoviSad_SRB_2018	3	47	7	81	41.88	113	2570
EUC_GM_069	NoviSad_SRB_2019	3	47	9	50	44.39	141	2087
EUC_GM_069	Kessenich_BEL_2018	3	23	9	68	37.51	119	2805
EUC_GM_069	Kessenich_BEL_2019	2	38	9	127	37.45	151	3011
EUC_GM_070	NoviSad_SRB_2018	6	39	7	61	42.2	109	1881
EUC_GM_070	NoviSad_SRB_2019	6	39	9	65	42.54	130	2172
EUC_GM_070	Kessenich_BEL_2018	6	15	9	41	36	116	2823
EUC_GM_070	Kessenich_BEL_2019	8	47	8	114	35.08	150	3286
EUC_GM_071	NoviSad_SRB_2018	5	37	7	98	41.62	120	4606
EUC_GM_071	NoviSad_SRB_2019	5	37	9	107	41.29	145	2991
EUC_GM_071	Kessenich_BEL_2018	5	13	7	65	33.9	144	2957
EUC_GM_071	Kessenich_BEL_2019	1	43	9	144	35.77	164	2373
EUC_GM_072	NoviSad_SRB_2018	1	42	6	123	42.37	125	2173
EUC_GM_072	NoviSad_SRB_2019	1	42	9	98	42.19	141	2476
EUC_GM_072	Kessenich_BEL_2018	1	18	9	66	37.37	137	3034
EUC_GM_072	Kessenich_BEL_2019	5	43	10	131	37.16	156	3782
EUC_GM_073	NoviSad_SRB_2018	8	39	5	45	43.97	109	733
EUC_GM_073	NoviSad_SRB_2019	8	39	9	71	45.17	127	1509
EUC_GM_073	Kessenich_BEL_2018	8	15	7	42	36.95	128	3637
EUC_GM_073	Kessenich_BEL_2019	7	47	9	114	34.55	145	4603
EUC_GM_074	NoviSad_SRB_2018	5	47	7	80	40.9	113	2399
EUC_GM_074	NoviSad_SRB_2019	5	47	9	110	41.42	151	3052
EUC_GM_074	Kessenich_BEL_2018	5	23	9	58	35.15	119	2972
EUC_GM_074	Kessenich_BEL_2019	5	40	10	99	37.06	144	3386
EUC_GM_075	NoviSad_SRB_2018	1	39	7	103	40.37	131	2243
EUC_GM_075	NoviSad_SRB_2019	1	39	9	62	41.43	145	3257
EUC_GM_075	Kessenich_BEL_2018	1	15	7	66	34.36	140	4262
EUC_GM_075	Kessenich_BEL_2019	8	46	7	119	37.49	163	4915
EUC_GM_076	NoviSad_SRB_2018	8	38	7	112	42.96	125	2457
EUC_GM_076	NoviSad_SRB_2019	8	38	9	70	42.65	145	1582
EUC_GM_076	Kessenich_BEL_2018	8	14	2	54	37.36	140	3142
EUC_GM_076	Kessenich_BEL_2019	8	39	10	121	35.78	149	3647
EUC_GM_077	NoviSad_SRB_2018	2	37	7	62	45.56	113	1227
EUC_GM_077	NoviSad_SRB_2019	2	37	9	89	45.39	130	1887
EUC_GM_077	Kessenich_BEL_2018	2	13	1	42	0	125	30
EUC_GM_077	Kessenich_BEL_2019	5	42	10	115	39.63	151	2628
EUC_GM_078	NoviSad_SRB_2018	7	39	9	54	43.53	113	2608
EUC_GM_078	NoviSad_SRB_2019	7	39	9	87	43.89	145	2303
EUC_GM_078	Kessenich_BEL_2018	7	15	9	61	36.33	135	3415
EUC_GM_078	Kessenich_BEL_2019	9	39	9	114	38.04	146	4181
EUC_GM_079	NoviSad_SRB_2018	9	40	7	74	41.99	131	2940
EUC_GM_079	NoviSad_SRB_2019	9	40	9	82	39.89	151	3045
EUC_GM_079	Kessenich_BEL_2018	9	16	9	67	34.31	136	4162
EUC_GM_079	Kessenich_BEL_2019	9	45	9	116	35.49	160	5531
EUC_GM_080	NoviSad_SRB_2018	3	41	7	84	42.05	123	2846
EUC_GM_080	NoviSad_SRB_2019	3	41	9	77	42.29	148	2370
EUC_GM_080	Kessenich_BEL_2018	3	17	9	60	36.11	133	3836
EUC_GM_080	Kessenich_BEL_2019	8	37	10	103	38.17	157	5152
EUC_GM_081	NoviSad_SRB_2018	8	41	7	70	40.66	109	2124
EUC_GM_081	NoviSad_SRB_2019	8	41	9	65	43.62	141	2334
EUC_GM_081	Kessenich_BEL_2018	8	17	9	57	36.15	118	3990
EUC_GM_081	Kessenich_BEL_2019	9	37	10	122	34.37	145	4266
EUC_GM_082	NoviSad_SRB_2018	1	48	7	67	42.77	119	2372
EUC_GM_082	NoviSad_SRB_2019	1	48	9	66	44.69	142	1971
EUC_GM_082	Kessenich_BEL_2018	1	24	9	51	40.65	126	2812
EUC_GM_082	Kessenich_BEL_2019	6	45	10	97	37.55	134	3707
EUC_GM_083	NoviSad_SRB_2018	2	45	7	63	46.86	125	2061
EUC_GM_083	NoviSad_SRB_2019	2	45	4	52	48.17	130	1685
EUC_GM_083	Kessenich_BEL_2018	2	21	9	66	47.96	130	2758
EUC_GM_083	Kessenich_BEL_2019	9	43	10	109	38.47	148	2197
EUC_GM_084	NoviSad_SRB_2018	5	38	9	85	47.37	120	1976
EUC_GM_084	NoviSad_SRB_2019	5	38	9	96	47.01	151	1808
EUC_GM_084	Kessenich_BEL_2018	5	14	9	55	42.64	119	2289
EUC_GM_084	Kessenich_BEL_2019	7	41	9	90	39.25	134	1941
EUC_GM_085	NoviSad_SRB_2018	6	43	5	97	41.34	123	2093
EUC_GM_085	NoviSad_SRB_2019	6	43	9	99	43.23	158	2375
EUC_GM_085	Kessenich_BEL_2018	6	19	1	76	34.65	127	2823
EUC_GM_085	Kessenich_BEL_2019	1	45	10	121	35.31	165	3641
EUC_GM_086	NoviSad_SRB_2018	2	44	7	66	43.51	111	2568
EUC_GM_086	NoviSad_SRB_2019	2	44	9	67	44.3	141	1259
EUC_GM_086	Kessenich_BEL_2018	2	20	9	48	45.9	115	2229
EUC_GM_086	Kessenich_BEL_2019	1	47	10	113	40.34	145	2575
EUC_GM_087	NoviSad_SRB_2018	3	40	7	82	41.1	131	3756
EUC_GM_087	NoviSad_SRB_2019	3	40	9	73	41.09	151	876
EUC_GM_087	Kessenich_BEL_2018	3	16	7	71	35.76	145	3062
EUC_GM_087	Kessenich_BEL_2019	7	42	10	131	35.77	164	3205
EUC_GM_088	NoviSad_SRB_2018	7	46	7	70	41.78	123	2108
EUC_GM_088	NoviSad_SRB_2019	7	46	9	83	42.38	136	2249
EUC_GM_088	Kessenich_BEL_2018	7	22	9	63	36.45	131	3132
EUC_GM_088	Kessenich_BEL_2019	1	42	10	123	38	149	4097
EUC_GM_089	NoviSad_SRB_2018	9	37	9	45	43.24	113	2268
EUC_GM_089	NoviSad_SRB_2019	9	37	9	65	41.66	141	3072
EUC_GM_089	Kessenich_BEL_2018	9	13	7	50	35.7	127	3095
EUC_GM_089	Kessenich_BEL_2019	2	47	9	118	38.5	152	3114
EUC_GM_090	NoviSad_SRB_2018	4	37	7	77	44.09	113	1990
EUC_GM_090	NoviSad_SRB_2019	4	37	9	85	43.81	141	2206
EUC_GM_090	Kessenich_BEL_2018	4	13	9	59	38.24	119	2533
EUC_GM_090	Kessenich_BEL_2019	3	44	8	124	36.62	137	2971
EUC_GM_091	Grossluesewitz_GER_2018	1	1	4	78	44.04	160	2469
EUC_GM_091	Grossluesewitz_GER_2018	2	3	4	82	43.51	160	2789
EUC_GM_091	Grossluesewitz_GER_2018	3	3	4	89	44.75	160	3386
EUC_GM_091	Grossluesewitz_GER_2018	9	2	4	82	43.81	167	2205
EUC_GM_091	Grossluesewitz_GER_2019	2	4	6	88	41.55	160	2608
EUC_GM_091	Grossluesewitz_GER_2019	5	3	5	69	44.17	160	2673
EUC_GM_091	Grossluesewitz_GER_2019	9	3	8	93	45.85	160	3733
EUC_GM_091	Grossluesewitz_GER_2019	10	1	6	104	45.39	160	3812
EUC_GM_091	NoviSad_SRB_2018	1	28	7	76	43.89	120	3475
EUC_GM_091	NoviSad_SRB_2018	2	31	6	68	44.26	120	3435
EUC_GM_091	NoviSad_SRB_2018	4	34	5	56	43.04	113	2781
EUC_GM_091	NoviSad_SRB_2018	6	26	7	71	43.5	120	3218
EUC_GM_091	NoviSad_SRB_2018	7	29	9	64	43.42	123	3558
EUC_GM_091	NoviSad_SRB_2018	9	36	7	85	44.29	119	3458
EUC_GM_091	NoviSad_SRB_2019	1	28	9	65	43.92	141	2913
EUC_GM_091	NoviSad_SRB_2019	2	31	7	70	42.68	141	3146
EUC_GM_091	NoviSad_SRB_2019	4	34	9	64	44.82	141	3237
EUC_GM_091	NoviSad_SRB_2019	6	26	9	80	41.78	136	3493
EUC_GM_091	NoviSad_SRB_2019	7	29	9	89	44.27	141	3262
EUC_GM_091	NoviSad_SRB_2019	9	36	9	67	45.93	136	2057
EUC_GM_091	Kessenich_BEL_2018	1	4	9	61	41.67	138	4497
EUC_GM_091	Kessenich_BEL_2018	2	7	9	60	43.92	135	3530
EUC_GM_091	Kessenich_BEL_2018	4	10	9	59	37.13	132	2480
EUC_GM_091	Kessenich_BEL_2018	6	2	9	52	39.5	139	3680
EUC_GM_091	Kessenich_BEL_2018	7	5	9	68	38.18	134	3895
EUC_GM_091	Kessenich_BEL_2018	9	12	9	62	38.39	133	2431
EUC_GM_091	Kessenich_BEL_2019	1	36	10	123	40	158	3208
EUC_GM_091	Kessenich_BEL_2019	3	30	10	108	41.23	156	4174
EUC_GM_091	Kessenich_BEL_2019	4	27	10	104	40.35	153	4339
EUC_GM_091	Kessenich_BEL_2019	6	28	10	113	41.15	155	5317
EUC_GM_091	Kessenich_BEL_2019	7	31	8	104	41.74	144	4318
EUC_GM_091	Kessenich_BEL_2019	9	32	10	101	40.8	152	5680
EUC_GM_091	Troubsko_CZE_2018	2	7	6	48	46.52	171	314
EUC_GM_091	Troubsko_CZE_2018	5	10	6	43	0	160	488
EUC_GM_091	Troubsko_CZE_2018	8	8	6	42	0	176	516
EUC_GM_091	Troubsko_CZE_2018	10	9	6	39	0	171	260
EUC_GM_091	Troubsko_CZE_2019	1	8	8	63	44.78	186	1702
EUC_GM_091	Troubsko_CZE_2019	3	9	8	62	0	166	1535
EUC_GM_091	Troubsko_CZE_2019	6	7	8	58	0	186	1074
EUC_GM_091	Troubsko_CZE_2019	9	10	9	73	0	186	1858
EUC_GM_092	Grossluesewitz_GER_2018	1	4	6	67	42.18	145	2709
EUC_GM_092	Grossluesewitz_GER_2018	5	3	6	79	41.79	145	4485
EUC_GM_092	Grossluesewitz_GER_2018	9	3	6	94	41.67	147	3293
EUC_GM_092	Grossluesewitz_GER_2018	10	2	6	87	41.11	147	3634
EUC_GM_092	Grossluesewitz_GER_2019	1	4	9	77	40.47	153	3346
EUC_GM_092	Grossluesewitz_GER_2019	2	3	7	83	41.28	153	3578
EUC_GM_092	Grossluesewitz_GER_2019	4	3	7	79	41.69	153	3493
EUC_GM_092	Grossluesewitz_GER_2019	6	1	6	74	41.74	153	2862
EUC_GM_092	NoviSad_SRB_2018	2	35	7	76	43.86	125	3095
EUC_GM_092	NoviSad_SRB_2018	3	30	7	97	43.81	131	2939
EUC_GM_092	NoviSad_SRB_2018	4	31	7	92	43.86	131	3116
EUC_GM_092	NoviSad_SRB_2018	5	27	7	76	43.73	131	3184
EUC_GM_092	NoviSad_SRB_2018	7	32	7	92	43.97	131	2630
EUC_GM_092	NoviSad_SRB_2018	8	25	9	93	44.05	131	3498
EUC_GM_092	NoviSad_SRB_2019	2	35	9	77	43.35	145	2724
EUC_GM_092	NoviSad_SRB_2019	3	30	9	84	45.01	145	2695
EUC_GM_092	NoviSad_SRB_2019	4	31	9	53	44.59	145	2560
EUC_GM_092	NoviSad_SRB_2019	5	27	9	81	42.68	145	3162
EUC_GM_092	NoviSad_SRB_2019	7	32	9	71	45.08	141	1871
EUC_GM_092	NoviSad_SRB_2019	8	25	9	75	44.14	145	3015
EUC_GM_092	Kessenich_BEL_2018	2	11	9	48	45.15	130	3423
EUC_GM_092	Kessenich_BEL_2018	3	6	9	55	0	127	0
EUC_GM_092	Kessenich_BEL_2018	4	7	9	50	37.45	128	2902
EUC_GM_092	Kessenich_BEL_2018	5	3	9	61	37.9	128	3047
EUC_GM_092	Kessenich_BEL_2018	7	8	9	68	37.05	132	3942
EUC_GM_092	Kessenich_BEL_2018	8	1	9	60	39.16	133	4705
EUC_GM_092	Kessenich_BEL_2019	2	25	10	108	39.51	143	4883
EUC_GM_092	Kessenich_BEL_2019	3	35	10	121	37.39	146	4299
EUC_GM_092	Kessenich_BEL_2019	4	36	10	118	36.91	146	4259
EUC_GM_092	Kessenich_BEL_2019	5	26	10	102	38.87	139	4391
EUC_GM_092	Kessenich_BEL_2019	8	33	10	114	38.91	141	4289
EUC_GM_092	Kessenich_BEL_2019	9	30	10	99	38.3	134	4886
EUC_GM_092	Troubsko_CZE_2018	1	9	2	35	0	160	2
EUC_GM_092	Troubsko_CZE_2018	3	8	6	47	0	147	644
EUC_GM_092	Troubsko_CZE_2018	6	10	6	48	0	171	556
EUC_GM_092	Troubsko_CZE_2018	9	7	5	39	46.26	130	105
EUC_GM_092	Troubsko_CZE_2019	2	7	7	61	44.23	165	1581
EUC_GM_092	Troubsko_CZE_2019	5	10	8	61	0	166	2332
EUC_GM_092	Troubsko_CZE_2019	8	9	8	85	0	176	2211
EUC_GM_092	Troubsko_CZE_2019	10	8	8	79	0	186	1849
EUC_GM_093	Grossluesewitz_GER_2018	1	3	7	67	44.01	145	2829
EUC_GM_093	Grossluesewitz_GER_2018	7	2	7	75	44.05	159	4291
EUC_GM_093	Grossluesewitz_GER_2019	2	2	7	73	43.34	139	3687
EUC_GM_093	Grossluesewitz_GER_2019	7	2	5	74	44.9	139	3291
EUC_GM_093	NoviSad_SRB_2018	1	25	9	82	47.01	117	3217
EUC_GM_093	NoviSad_SRB_2018	8	33	9	81	45.44	119	3537
EUC_GM_093	NoviSad_SRB_2019	1	25	9	75	46.66	141	2433
EUC_GM_093	NoviSad_SRB_2019	8	33	9	47	48.21	141	2069
EUC_GM_093	Kessenich_BEL_2018	1	1	9	42	43.69	119	2712
EUC_GM_093	Kessenich_BEL_2018	8	9	9	53	40.35	126	4339
EUC_GM_093	Kessenich_BEL_2019	1	29	10	115	39.11	134	5206
EUC_GM_093	Kessenich_BEL_2019	8	36	10	116	40.38	134	4289
EUC_GM_093	Troubsko_CZE_2018	4	9	6	44	48.35	178	763
EUC_GM_093	Troubsko_CZE_2018	10	8	6	43	0	171	777
EUC_GM_093	Troubsko_CZE_2019	3	10	8	68	47.07	165	1688
EUC_GM_093	Troubsko_CZE_2019	9	7	8	67	0	176	1516
EUC_GM_094	Grossluesewitz_GER_2018	3	1	7	77	37.96	166	3889
EUC_GM_094	Grossluesewitz_GER_2018	7	1	7	80	38.14	159	4901
EUC_GM_094	Grossluesewitz_GER_2019	5	1	7	67	36.2	139	3060
EUC_GM_094	Grossluesewitz_GER_2019	8	1	7	78	36.27	139	4213
EUC_GM_094	NoviSad_SRB_2018	6	32	9	107	38.96	131	4807
EUC_GM_094	NoviSad_SRB_2018	7	26	7	118	40.12	131	4827
EUC_GM_094	NoviSad_SRB_2019	6	32	9	84	39.69	141	2816
EUC_GM_094	NoviSad_SRB_2019	7	26	9	85	40.22	141	3285
EUC_GM_094	Kessenich_BEL_2018	6	8	9	63	34.86	119	4359
EUC_GM_094	Kessenich_BEL_2018	7	2	9	61	36.67	128	3724
EUC_GM_094	Kessenich_BEL_2019	1	32	10	113	35.47	138	6834
EUC_GM_094	Kessenich_BEL_2019	5	29	10	105	36.32	134	5467
EUC_GM_094	Troubsko_CZE_2018	5	8	6	42	41.3	130	498
EUC_GM_094	Troubsko_CZE_2018	8	10	6	44	0	171	423
EUC_GM_094	Troubsko_CZE_2019	1	9	8	68	40.08	166	1805
EUC_GM_094	Troubsko_CZE_2019	7	8	8	85	0	186	2193
EUC_GM_095	Grossluesewitz_GER_2018	4	1	6	87	41	133	3212
EUC_GM_095	Grossluesewitz_GER_2018	8	2	6	96	41.07	133	2978
EUC_GM_095	Grossluesewitz_GER_2019	4	2	5	94	38.94	139	2527
EUC_GM_095	Grossluesewitz_GER_2019	9	2	8	112	42.37	139	3087
EUC_GM_095	NoviSad_SRB_2018	2	29	7	60	42.19	99	2035
EUC_GM_095	NoviSad_SRB_2018	8	35	7	57	43.02	99	2030
EUC_GM_095	NoviSad_SRB_2019	2	29	9	76	45.18	130	2476
EUC_GM_095	NoviSad_SRB_2019	8	35	9	84	46.27	136	2101
EUC_GM_095	Kessenich_BEL_2018	2	5	9	60	44	119	2871
EUC_GM_095	Kessenich_BEL_2018	8	11	9	67	40.52	119	2917
EUC_GM_095	Kessenich_BEL_2019	4	31	10	108	39.38	134	3824
EUC_GM_095	Kessenich_BEL_2019	7	27	10	125	41.24	134	3545
EUC_GM_095	Troubsko_CZE_2018	4	7	5	57	45.58	171	123
EUC_GM_095	Troubsko_CZE_2018	7	9	6	44	0	150	309
EUC_GM_095	Troubsko_CZE_2019	3	7	7	72	44.69	146	1096
EUC_GM_095	Troubsko_CZE_2019	6	9	8	77	0	146	1802
EUC_GM_096	Grossluesewitz_GER_2018	2	2	6	70	38.37	145	3787
EUC_GM_096	Grossluesewitz_GER_2018	7	3	6	74	38.3	159	4671
EUC_GM_096	Grossluesewitz_GER_2019	4	1	6	81	37.67	153	3502
EUC_GM_096	Grossluesewitz_GER_2019	10	2	5	89	40.71	153	3982
EUC_GM_096	NoviSad_SRB_2018	3	33	7	77	40.37	125	3545
EUC_GM_096	NoviSad_SRB_2018	9	30	7	49	40.28	125	3731
EUC_GM_096	NoviSad_SRB_2019	3	33	9	45	41.55	145	3121
EUC_GM_096	NoviSad_SRB_2019	9	30	9	60	39.71	145	3285
EUC_GM_096	Kessenich_BEL_2018	3	9	9	63	35.82	133	3148
EUC_GM_096	Kessenich_BEL_2018	9	6	9	74	33.49	135	3108
EUC_GM_096	Kessenich_BEL_2019	3	33	10	109	35.51	143	5374
EUC_GM_096	Kessenich_BEL_2019	8	29	10	98	35.39	148	5082
EUC_GM_096	Troubsko_CZE_2018	2	10	6	39	0	178	395
EUC_GM_096	Troubsko_CZE_2018	7	7	5	45	44.74	176	116
EUC_GM_096	Troubsko_CZE_2019	4	8	7	73	41.21	166	2456
EUC_GM_096	Troubsko_CZE_2019	7	10	8	72	0	146	2242
EUC_GM_097	NoviSad_SRB_2018	3	34	7	64	40.04	116	2405
EUC_GM_097	NoviSad_SRB_2019	3	34	9	70	43.58	130	2526
EUC_GM_097	Kessenich_BEL_2018	3	10	9	59	35.69	119	3496
EUC_GM_097	Kessenich_BEL_2019	7	25	10	97	35.48	134	4316
EUC_GM_097	Troubsko_CZE_2018	1	7	6	38	0	171	502
EUC_GM_097	Troubsko_CZE_2019	5	8	8	74	40.18	155	2170
EUC_GM_098	NoviSad_SRB_2018	9	29	7	76	41.82	109	2426
EUC_GM_098	NoviSad_SRB_2019	9	29	9	75	47.73	137	1606
EUC_GM_098	Kessenich_BEL_2018	9	5	7	68	36.9	115	3275
EUC_GM_098	Kessenich_BEL_2019	5	25	8	100	38.87	127	3089
EUC_GM_098	Troubsko_CZE_2018	1	10	6	37	46.2	160	195
EUC_GM_098	Troubsko_CZE_2019	3	8	8	53	42.29	155	782
EUC_GM_099	NoviSad_SRB_2018	6	29	2	96	39.99	123	963
EUC_GM_099	NoviSad_SRB_2019	6	29	9	36	41.58	145	3290
EUC_GM_099	Kessenich_BEL_2018	6	5	9	73	35.57	135	2512
EUC_GM_099	Kessenich_BEL_2019	9	28	9	139	40.05	147	3996
EUC_GM_099	Troubsko_CZE_2018	10	10	6	62	42.37	178	653
EUC_GM_099	Troubsko_CZE_2019	2	9	8	65	40.1	166	1431
EUC_GM_100	NoviSad_SRB_2018	3	28	7	76	40.13	131	2412
EUC_GM_100	NoviSad_SRB_2019	3	28	9	88	40.33	151	3782
EUC_GM_100	Kessenich_BEL_2018	3	4	9	55	35.75	119	3066
EUC_GM_100	Kessenich_BEL_2019	7	30	10	92	36.15	143	4996
EUC_GM_100	Troubsko_CZE_2018	7	8	6	37	43.33	160	312
EUC_GM_100	Troubsko_CZE_2019	5	9	8	57	42.19	176	1664
EUC_GM_101	NoviSad_SRB_2018	6	35	7	83	0	113	2743
EUC_GM_101	NoviSad_SRB_2019	6	35	9	80	41.94	136	2645
EUC_GM_101	Kessenich_BEL_2018	6	11	9	40	34.73	119	2158
EUC_GM_101	Kessenich_BEL_2019	9	29	10	127	37.73	134	3641
EUC_GM_101	Troubsko_CZE_2018	6	9	6	51	44.62	171	588
EUC_GM_101	Troubsko_CZE_2019	7	7	8	68	43.42	165	1805
EUC_GM_102	NoviSad_SRB_2018	5	36	7	62	42.03	99	2453
EUC_GM_102	NoviSad_SRB_2018	9	27	9	70	41.43	99	2439
EUC_GM_102	NoviSad_SRB_2019	5	36	9	77	42.12	123	2199
EUC_GM_102	NoviSad_SRB_2019	9	27	9	75	45.56	127	1468
EUC_GM_102	Kessenich_BEL_2018	5	12	9	52	37.25	107	2119
EUC_GM_102	Kessenich_BEL_2018	9	3	9	61	35.76	117	3065
EUC_GM_102	Kessenich_BEL_2019	3	28	10	127	37.27	127	4032
EUC_GM_102	Kessenich_BEL_2019	6	35	10	99	37.48	127	4088
EUC_GM_102	Troubsko_CZE_2018	4	10	6	36	44.74	176	265
EUC_GM_102	Troubsko_CZE_2019	5	7	8	59	43.21	165	1190
EUC_GM_103	NoviSad_SRB_2018	1	26	9	72	44.42	113	3475
EUC_GM_103	NoviSad_SRB_2019	1	26	9	81	45.01	141	3115
EUC_GM_103	Kessenich_BEL_2018	1	2	7	62	39.58	136	3187
EUC_GM_103	Kessenich_BEL_2019	4	25	10	112	41.69	147	5226
EUC_GM_103	Troubsko_CZE_2018	2	8	6	45	46.38	178	735
EUC_GM_103	Troubsko_CZE_2019	9	9	8	72	45.19	176	1691
EUC_GM_104	NoviSad_SRB_2018	7	25	7	72	39.92	111	2581
EUC_GM_104	NoviSad_SRB_2019	7	25	9	65	40.24	123	900
EUC_GM_104	Kessenich_BEL_2018	7	1	7	58	36.83	119	3885
EUC_GM_104	Kessenich_BEL_2019	6	34	7	89	37.04	134	4030
EUC_GM_104	Troubsko_CZE_2018	6	7	3	35	46.3	171	42
EUC_GM_104	Troubsko_CZE_2019	8	7	7	54	43.25	176	647
EUC_GM_105	NoviSad_SRB_2018	8	31	7	77	44.15	117	2647
EUC_GM_105	NoviSad_SRB_2019	8	31	9	75	43.58	141	2488
EUC_GM_105	Kessenich_BEL_2018	8	7	7	73	41.38	131	3677
EUC_GM_105	Kessenich_BEL_2019	7	36	9	109	41.23	160	3665
EUC_GM_105	Troubsko_CZE_2018	2	9	6	43	46.96	178	363
EUC_GM_105	Troubsko_CZE_2019	4	10	8	63	44.84	165	1502
EUC_GM_106	NoviSad_SRB_2018	7	34	7	72	41.4	119	3082
EUC_GM_106	NoviSad_SRB_2019	7	34	9	89	41.58	141	3227
EUC_GM_106	Kessenich_BEL_2018	7	10	7	68	34.52	138	2252
EUC_GM_106	Kessenich_BEL_2019	1	30	9	116	36.3	158	3449
EUC_GM_106	Troubsko_CZE_2018	7	10	6	48	42.99	160	407
EUC_GM_106	Troubsko_CZE_2019	2	8	8	77	39.89	166	872
EUC_GM_107	NoviSad_SRB_2018	7	31	7	95	40.62	131	4164
EUC_GM_107	NoviSad_SRB_2019	7	31	9	72	42.12	145	3126
EUC_GM_107	Kessenich_BEL_2018	7	7	9	68	34.19	144	2757
EUC_GM_107	Kessenich_BEL_2019	7	26	10	116	34.73	156	4281
EUC_GM_107	Troubsko_CZE_2018	5	7	5	45	0	171	160
EUC_GM_107	Troubsko_CZE_2019	10	7	7	54	38.16	176	1067
EUC_GM_108	NoviSad_SRB_2018	6	25	7	61	45.76	120	3099
EUC_GM_108	NoviSad_SRB_2019	6	25	9	33	45.23	141	2503
EUC_GM_108	Kessenich_BEL_2018	6	1	7	53	39.66	133	3451
EUC_GM_108	Kessenich_BEL_2019	5	27	9	121	40.49	146	4026
EUC_GM_108	Troubsko_CZE_2018	8	9	6	42	44.68	176	302
EUC_GM_108	Troubsko_CZE_2019	6	8	8	83	43.33	166	1844
EUC_GM_109	NoviSad_SRB_2018	9	25	7	68	41.06	99	2233
EUC_GM_109	NoviSad_SRB_2019	9	25	9	80	42.4	121	1651
EUC_GM_109	Kessenich_BEL_2018	9	1	9	65	34.6	136	5205
EUC_GM_109	Kessenich_BEL_2019	2	35	8	121	34.53	157	5086
EUC_GM_109	Troubsko_CZE_2018	3	10	7	45	0	176	1007
EUC_GM_109	Troubsko_CZE_2019	2	10	9	49	38.7	176	785
EUC_GM_110	NoviSad_SRB_2018	2	28	9	91	40.55	138	3902
EUC_GM_110	NoviSad_SRB_2019	2	28	9	79	39.91	141	2580
EUC_GM_110	Kessenich_BEL_2018	2	4	9	69	39.78	135	4192
EUC_GM_110	Kessenich_BEL_2019	6	36	9	122	36.85	158	4410
EUC_GM_110	Troubsko_CZE_2018	6	8	6	44	41.47	160	507
EUC_GM_110	Troubsko_CZE_2019	10	9	8	82	40.62	186	1317
EUC_GM_111	NoviSad_SRB_2018	6	30	7	80	40.48	120	3718
EUC_GM_111	NoviSad_SRB_2019	6	30	9	91	39.58	141	3273
EUC_GM_111	Kessenich_BEL_2018	6	6	9	73	33.61	135	3771
EUC_GM_111	Kessenich_BEL_2019	1	25	10	126	37.07	153	4936
EUC_GM_111	Troubsko_CZE_2018	4	8	6	50	41.52	147	858
EUC_GM_111	Troubsko_CZE_2019	9	8	9	91	39.73	176	1636
EUC_GM_112	NoviSad_SRB_2018	3	27	7	118	0	138	4139
EUC_GM_112	NoviSad_SRB_2019	3	27	9	33	41.88	145	2584
EUC_GM_112	Kessenich_BEL_2018	3	3	9	69	34.57	127	4063
EUC_GM_112	Kessenich_BEL_2019	5	36	10	95	29.93	141	4105
EUC_GM_112	Troubsko_CZE_2018	3	9	6	44	42.24	147	823
EUC_GM_112	Troubsko_CZE_2019	1	7	8	66	35.82	165	1482
EUC_GM_113	NoviSad_SRB_2018	7	33	7	46	42.34	99	1881
EUC_GM_113	NoviSad_SRB_2019	7	33	9	69	45.74	127	1441
EUC_GM_113	Kessenich_BEL_2018	7	9	9	50	36.96	112	3653
EUC_GM_113	Kessenich_BEL_2019	6	26	10	91	37.66	127	4542
EUC_GM_113	Troubsko_CZE_2018	5	9	6	46	45.17	147	470
EUC_GM_113	Troubsko_CZE_2019	6	10	8	71	42.68	165	1992
EUC_GM_114	NoviSad_SRB_2018	5	29	7	48	41.23	109	2293
EUC_GM_114	NoviSad_SRB_2018	7	36	9	61	41.3	99	3181
EUC_GM_114	NoviSad_SRB_2019	5	29	9	94	41.05	127	2407
EUC_GM_114	NoviSad_SRB_2019	7	36	9	93	42.15	127	2633
EUC_GM_114	Kessenich_BEL_2018	5	5	9	56	38.14	119	2602
EUC_GM_114	Kessenich_BEL_2018	7	12	9	54	38.31	115	3825
EUC_GM_114	Kessenich_BEL_2019	5	32	10	115	37.38	134	3260
EUC_GM_114	Kessenich_BEL_2019	9	26	10	114	37.27	127	3889
EUC_GM_114	Troubsko_CZE_2018	8	7	6	52	45.11	171	365
EUC_GM_114	Troubsko_CZE_2019	7	9	8	80	44.2	186	1518
EUC_GM_115	NoviSad_SRB_2018	1	33	9	61	41.33	111	2677
EUC_GM_115	NoviSad_SRB_2018	4	28	7	81	41.51	113	2677
EUC_GM_115	NoviSad_SRB_2019	1	33	9	59	42.89	130	1812
EUC_GM_115	NoviSad_SRB_2019	4	28	9	72	41.82	130	2036
EUC_GM_115	Kessenich_BEL_2018	1	9	9	54	40.26	116	2608
EUC_GM_115	Kessenich_BEL_2018	4	4	9	55	36.76	119	2208
EUC_GM_115	Kessenich_BEL_2019	2	34	10	108	34.07	134	3518
EUC_GM_115	Kessenich_BEL_2019	6	25	10	98	36.76	134	4174
EUC_GM_115	Troubsko_CZE_2018	9	8	6	44	45.2	147	300
EUC_GM_115	Troubsko_CZE_2019	1	10	8	61	43.16	165	978
EUC_GM_116	NoviSad_SRB_2018	3	31	7	65	41.26	113	3336
EUC_GM_116	NoviSad_SRB_2019	3	31	9	71	42.08	127	502
EUC_GM_116	Kessenich_BEL_2018	3	7	9	44	38.99	111	2851
EUC_GM_116	Kessenich_BEL_2019	3	34	10	96	35.33	127	4566
EUC_GM_116	Troubsko_CZE_2018	10	7	2	31	0	147	9
EUC_GM_116	Troubsko_CZE_2019	8	8	7	83	42.18	146	2136
EUC_GM_117	NoviSad_SRB_2018	3	26	7	42	41.67	99	2487
EUC_GM_117	NoviSad_SRB_2018	6	34	7	43	41.18	99	1813
EUC_GM_117	NoviSad_SRB_2019	3	26	9	30	42.49	127	1076
EUC_GM_117	NoviSad_SRB_2019	6	34	9	34	43.11	123	1014
EUC_GM_117	Kessenich_BEL_2018	3	2	9	52	37.82	114	1385
EUC_GM_117	Kessenich_BEL_2018	6	10	9	46	38.29	115	1433
EUC_GM_117	Kessenich_BEL_2019	2	27	10	94	38.04	127	3720
EUC_GM_117	Kessenich_BEL_2019	7	34	10	83	37.53	127	4390
EUC_GM_117	Troubsko_CZE_2018	9	10	5	38	45.76	150	151
EUC_GM_117	Troubsko_CZE_2019	8	10	7	64	43.3	146	2493
EUC_GM_118	NoviSad_SRB_2018	2	30	7	92	40.67	138	3903
EUC_GM_118	NoviSad_SRB_2019	2	30	7	78	41.83	158	3898
EUC_GM_118	Kessenich_BEL_2018	2	6	9	64	39.65	145	2830
EUC_GM_118	Kessenich_BEL_2019	3	25	9	127	34.44	162	3886
EUC_GM_118	Troubsko_CZE_2018	3	7	6	48	43.54	171	314
EUC_GM_118	Troubsko_CZE_2019	4	9	8	74	38.47	176	1889
EUC_GM_119	NoviSad_SRB_2018	1	35	7	105	41.38	138	4249
EUC_GM_119	NoviSad_SRB_2019	1	35	9	67	40.57	130	3796
EUC_GM_119	Kessenich_BEL_2018	1	11	9	62	37.29	145	3753
EUC_GM_119	Kessenich_BEL_2019	7	32	8	115	38.56	165	4916
EUC_GM_119	Troubsko_CZE_2018	9	9	6	54	42.49	147	563
EUC_GM_119	Troubsko_CZE_2019	10	10	8	68	41.03	186	1803
EUC_GM_120	NoviSad_SRB_2018	9	35	3	100	40.5	138	2706
EUC_GM_120	NoviSad_SRB_2019	9	35	9	72	40.35	142	2253
EUC_GM_120	Kessenich_BEL_2018	9	11	7	68	35.84	133	2610
EUC_GM_120	Kessenich_BEL_2019	2	29	8	114	39.47	165	4607
EUC_GM_120	Troubsko_CZE_2018	1	8	6	41	46.77	147	584
EUC_GM_120	Troubsko_CZE_2019	4	7	8	58	40.77	176	510
EUC_GM_121	NoviSad_SRB_2018	9	33	7	59	40.63	109	3258
EUC_GM_121	NoviSad_SRB_2019	9	33	9	77	44.67	141	1313
EUC_GM_121	Kessenich_BEL_2018	9	9	9	51	34.69	119	3919
EUC_GM_121	Kessenich_BEL_2019	4	33	10	90	37.52	134	4975
EUC_GM_122	NoviSad_SRB_2018	4	27	7	40	42.56	99	1986
EUC_GM_122	NoviSad_SRB_2019	4	27	9	101	44.18	123	1994
EUC_GM_122	Kessenich_BEL_2018	4	3	9	58	39.61	119	2375
EUC_GM_122	Kessenich_BEL_2019	4	29	10	84	38.86	127	3477
EUC_GM_123	NoviSad_SRB_2018	4	32	7	53	43.54	119	2263
EUC_GM_123	NoviSad_SRB_2019	4	32	9	47	43.27	134	2074
EUC_GM_123	Kessenich_BEL_2018	4	8	9	61	39.1	119	2896
EUC_GM_123	Kessenich_BEL_2019	9	34	9	75	40.06	143	4064
EUC_GM_124	NoviSad_SRB_2018	2	26	9	29	0	109	2249
EUC_GM_124	NoviSad_SRB_2019	2	26	9	26	42.03	127	1770
EUC_GM_124	Kessenich_BEL_2018	2	2	9	42	43.8	117	2242
EUC_GM_124	Kessenich_BEL_2019	1	28	10	70	37.79	134	4529
EUC_GM_125	NoviSad_SRB_2018	4	26	9	27	41.99	96	1872
EUC_GM_125	NoviSad_SRB_2019	4	26	9	19	43.05	123	1774
EUC_GM_125	Kessenich_BEL_2018	4	2	9	40	38.95	114	1719
EUC_GM_125	Kessenich_BEL_2019	2	36	10	73	38.78	134	4498
EUC_GM_126	NoviSad_SRB_2018	4	29	7	23	40.91	123	1991
EUC_GM_126	NoviSad_SRB_2019	4	29	9	100	41.29	127	2135
EUC_GM_126	Kessenich_BEL_2018	4	5	9	49	36.45	133	2559
EUC_GM_126	Kessenich_BEL_2019	5	33	10	82	36.97	134	4824
EUC_GM_127	NoviSad_SRB_2018	8	34	9	88	41.21	138	4091
EUC_GM_127	NoviSad_SRB_2019	8	34	9	70	41.65	155	3345
EUC_GM_127	Kessenich_BEL_2018	8	10	1	47	37.85	142	2523
EUC_GM_127	Kessenich_BEL_2019	2	28	10	121	34.82	145	4017
EUC_GM_128	NoviSad_SRB_2018	6	33	7	85	41.57	138	3911
EUC_GM_128	NoviSad_SRB_2019	6	33	9	72	41.1	127	1346
EUC_GM_128	Kessenich_BEL_2018	6	9	9	66	35.09	147	2958
EUC_GM_128	Kessenich_BEL_2019	3	27	10	133	37.9	162	5107
EUC_GM_129	NoviSad_SRB_2018	2	27	9	40	41.96	109	2616
EUC_GM_129	NoviSad_SRB_2019	2	27	9	71	43.35	127	2628
EUC_GM_129	Kessenich_BEL_2018	2	3	9	54	44.11	129	3465
EUC_GM_129	Kessenich_BEL_2019	9	36	10	104	38.53	134	4351
EUC_GM_130	NoviSad_SRB_2018	7	30	7	89	39.66	131	3874
EUC_GM_130	NoviSad_SRB_2019	7	30	9	66	39.64	145	3056
EUC_GM_130	Kessenich_BEL_2018	7	6	9	60	35.96	145	3410
EUC_GM_130	Kessenich_BEL_2019	6	31	10	106	39.1	157	4759
EUC_GM_131	NoviSad_SRB_2018	8	32	7	83	41.66	120	3561
EUC_GM_131	NoviSad_SRB_2019	8	32	9	90	39.78	141	2784
EUC_GM_131	Kessenich_BEL_2018	8	8	9	77	37.49	129	4854
EUC_GM_131	Kessenich_BEL_2019	1	27	10	138	36.73	159	3287
EUC_GM_132	NoviSad_SRB_2018	4	35	7	78	41.46	120	3351
EUC_GM_132	NoviSad_SRB_2019	4	35	9	108	43.24	141	2191
EUC_GM_132	Kessenich_BEL_2018	4	11	9	67	34.62	145	2417
EUC_GM_132	Kessenich_BEL_2019	6	30	10	115	36.99	163	3723
EUC_GM_133	NoviSad_SRB_2018	8	30	7	49	43.48	109	2105
EUC_GM_133	NoviSad_SRB_2019	8	30	9	55	43.37	123	1874
EUC_GM_133	Kessenich_BEL_2018	8	6	1	46	40.46	126	2719
EUC_GM_133	Kessenich_BEL_2019	4	30	10	70	39.23	127	3779
EUC_GM_134	NoviSad_SRB_2018	2	36	9	61	42.4	123	3487
EUC_GM_134	NoviSad_SRB_2019	2	36	9	70	42.62	141	2570
EUC_GM_134	Kessenich_BEL_2018	2	12	6	59	41.29	137	3016
EUC_GM_134	Kessenich_BEL_2019	3	36	10	136	37.39	148	3750
EUC_GM_135	NoviSad_SRB_2018	3	32	7	78	42.14	109	2551
EUC_GM_135	NoviSad_SRB_2019	3	32	9	103	44.44	141	2044
EUC_GM_135	Kessenich_BEL_2018	3	8	9	66	39.45	106	2307
EUC_GM_135	Kessenich_BEL_2019	4	35	10	130	35.72	127	2704
EUC_GM_136	NoviSad_SRB_2018	5	33	7	73	41.56	111	2782
EUC_GM_136	NoviSad_SRB_2019	5	33	9	88	43.16	130	2282
EUC_GM_136	Kessenich_BEL_2018	5	9	1	48	37.9	110	2438
EUC_GM_136	Kessenich_BEL_2019	6	29	10	108	39.24	134	3586
EUC_GM_137	NoviSad_SRB_2018	8	28	7	54	43.4	99	2157
EUC_GM_137	NoviSad_SRB_2019	8	28	9	63	43.95	123	2092
EUC_GM_137	Kessenich_BEL_2018	8	4	9	64	40.92	119	3173
EUC_GM_137	Kessenich_BEL_2019	8	28	10	90	42.38	127	4875
EUC_GM_138	NoviSad_SRB_2018	9	32	2	55	42.14	109	879
EUC_GM_138	NoviSad_SRB_2019	9	32	9	57	45.06	141	612
EUC_GM_138	Kessenich_BEL_2018	9	8	3	20	35.37	119	1650
EUC_GM_138	Kessenich_BEL_2019	4	28	10	91	36.34	122	4719
EUC_GM_139	NoviSad_SRB_2018	3	25	7	56	46.37	120	1244
EUC_GM_139	NoviSad_SRB_2019	3	25	9	74	45.64	123	881
EUC_GM_139	Kessenich_BEL_2018	3	1	7	52	40.32	119	2706
EUC_GM_139	Kessenich_BEL_2019	4	32	10	90	38.93	134	3776
EUC_GM_140	NoviSad_SRB_2018	9	26	7	42	43.04	99	2015
EUC_GM_140	NoviSad_SRB_2019	9	26	9	62	44.79	121	855
EUC_GM_140	Kessenich_BEL_2018	9	2	9	48	38.19	103	1888
EUC_GM_140	Kessenich_BEL_2019	3	26	10	82	36.06	127	3165
EUC_GM_141	NoviSad_SRB_2018	6	28	7	76	43.1	117	3565
EUC_GM_141	NoviSad_SRB_2019	6	28	9	77	42.41	130	1860
EUC_GM_141	Kessenich_BEL_2018	6	4	9	51	39.89	119	2683
EUC_GM_141	Kessenich_BEL_2019	2	33	10	107	37.83	134	3662
EUC_GM_142	NoviSad_SRB_2018	9	34	7	75	40.55	99	2301
EUC_GM_142	NoviSad_SRB_2019	9	34	9	65	43.36	123	1120
EUC_GM_142	Kessenich_BEL_2018	9	10	7	64	38.31	114	3170
EUC_GM_142	Kessenich_BEL_2019	8	30	10	103	38.71	127	4055
EUC_GM_143	NoviSad_SRB_2018	5	31	9	46	42.12	109	2037
EUC_GM_143	NoviSad_SRB_2019	5	31	9	44	45.01	141	1188
EUC_GM_143	Kessenich_BEL_2018	5	7	1	42	37.55	99	2371
EUC_GM_143	Kessenich_BEL_2019	8	32	10	79	38.88	127	3705
EUC_GM_144	NoviSad_SRB_2018	1	32	7	104	42.14	125	2910
EUC_GM_144	NoviSad_SRB_2019	1	32	9	86	41.17	141	2976
EUC_GM_144	Kessenich_BEL_2018	1	8	7	65	38.67	136	3984
EUC_GM_144	Kessenich_BEL_2019	4	34	10	114	33.92	151	5386
EUC_GM_145	NoviSad_SRB_2018	1	31	7	54	38.74	99	2284
EUC_GM_145	NoviSad_SRB_2019	1	31	9	105	40.91	121	2131
EUC_GM_145	Kessenich_BEL_2018	1	7	9	56	40.86	106	2908
EUC_GM_145	Kessenich_BEL_2019	1	34	10	105	30.99	122	3444
EUC_GM_146	NoviSad_SRB_2018	5	28	7	53	43.95	116	3486
EUC_GM_146	NoviSad_SRB_2019	5	28	9	60	43.25	136	2603
EUC_GM_146	Kessenich_BEL_2018	5	4	9	47	40.86	119	3012
EUC_GM_146	Kessenich_BEL_2019	2	31	10	96	38.57	134	5647
EUC_GM_147	NoviSad_SRB_2018	9	31	9	91	41.66	123	3424
EUC_GM_147	NoviSad_SRB_2019	9	31	9	75	41.02	141	3225
EUC_GM_147	Kessenich_BEL_2018	9	7	9	83	32.77	130	3856
EUC_GM_147	Kessenich_BEL_2019	1	26	10	141	35.87	144	3119
EUC_GM_148	NoviSad_SRB_2018	5	32	7	92	40.92	131	3417
EUC_GM_148	NoviSad_SRB_2019	5	32	9	89	39.36	141	2667
EUC_GM_148	Kessenich_BEL_2018	5	8	7	56	34.96	145	2351
EUC_GM_148	Kessenich_BEL_2019	3	31	9	116	37.45	166	4090
EUC_GM_149	NoviSad_SRB_2018	8	36	9	73	43.79	119	2733
EUC_GM_149	NoviSad_SRB_2019	8	36	9	70	40.87	141	2689
EUC_GM_149	Kessenich_BEL_2018	8	12	7	63	39.97	133	3441
EUC_GM_149	Kessenich_BEL_2019	9	35	10	108	41.04	150	4273
EUC_GM_150	NoviSad_SRB_2018	7	35	7	82	38.96	123	2996
EUC_GM_150	NoviSad_SRB_2019	7	35	9	88	41.46	141	3283
EUC_GM_150	Kessenich_BEL_2018	7	11	6	69	30.47	133	2967
EUC_GM_150	Kessenich_BEL_2019	2	32	10	102	30.74	150	2905
EUC_GM_151	NoviSad_SRB_2018	5	34	7	72	40.96	99	2027
EUC_GM_151	NoviSad_SRB_2019	5	34	9	65	41.9	123	2596
EUC_GM_151	Kessenich_BEL_2018	5	10	9	39	34.71	101	1781
EUC_GM_151	Kessenich_BEL_2019	8	26	10	98	38.24	122	4002
EUC_GM_152	NoviSad_SRB_2018	1	34	7	71	41.88	119	2625
EUC_GM_152	NoviSad_SRB_2019	1	34	9	74	42.46	130	2097
EUC_GM_152	Kessenich_BEL_2018	1	10	9	61	41.4	119	2803
EUC_GM_152	Kessenich_BEL_2019	4	26	10	128	37.81	134	4474
EUC_GM_153	NoviSad_SRB_2018	5	30	7	86	40.79	120	2793
EUC_GM_153	NoviSad_SRB_2019	5	30	9	89	41.75	134	2152
EUC_GM_153	Kessenich_BEL_2018	5	6	9	58	36.72	119	2750
EUC_GM_153	Kessenich_BEL_2019	3	29	10	127	35.64	134	3595
EUC_GM_154	NoviSad_SRB_2018	2	34	7	27	44.52	109	900
EUC_GM_154	NoviSad_SRB_2019	2	34	9	20	46.23	130	447
EUC_GM_154	Kessenich_BEL_2018	2	10	5	38	43.46	124	1835
EUC_GM_154	Kessenich_BEL_2019	5	35	8	60	39.47	134	3688
EUC_GM_155	NoviSad_SRB_2018	1	29	7	63	39.8	99	1910
EUC_GM_155	NoviSad_SRB_2019	1	29	9	72	44.46	123	2012
EUC_GM_155	Kessenich_BEL_2018	1	5	9	45	40.28	112	2785
EUC_GM_155	Kessenich_BEL_2019	7	33	7	88	36.86	127	2684
EUC_GM_156	NoviSad_SRB_2018	6	36	7	58	44.14	111	2317
EUC_GM_156	NoviSad_SRB_2019	6	36	9	57	43.43	130	1381
EUC_GM_156	Kessenich_BEL_2018	6	12	1	16	39.64	99	1523
EUC_GM_156	Kessenich_BEL_2019	5	34	10	89	38.77	127	2175
EUC_GM_157	NoviSad_SRB_2018	7	28	7	75	40.23	117	2026
EUC_GM_157	NoviSad_SRB_2019	7	28	9	56	43.69	130	2080
EUC_GM_157	Kessenich_BEL_2018	7	4	9	67	36.16	130	2764
EUC_GM_157	Kessenich_BEL_2019	8	31	10	69	38.39	134	3135
EUC_GM_158	NoviSad_SRB_2018	4	30	7	53	44.43	120	3923
EUC_GM_158	NoviSad_SRB_2019	4	30	9	58	42.17	136	2214
EUC_GM_158	Kessenich_BEL_2018	4	6	9	45	39.76	119	2930
EUC_GM_158	Kessenich_BEL_2019	7	28	10	98	39.69	134	6005
EUC_GM_159	NoviSad_SRB_2018	3	35	7	87	40.7	123	2535
EUC_GM_159	NoviSad_SRB_2019	3	35	9	113	40.35	141	2701
EUC_GM_159	Kessenich_BEL_2018	3	11	9	64	34.85	145	2965
EUC_GM_159	Kessenich_BEL_2019	2	26	10	127	36.79	162	3595
EUC_GM_160	NoviSad_SRB_2018	6	27	7	74	42.74	125	2605
EUC_GM_160	NoviSad_SRB_2019	6	27	9	42	42.56	141	3566
EUC_GM_160	Kessenich_BEL_2018	6	3	7	50	36.46	130	2774
EUC_GM_160	Kessenich_BEL_2019	8	35	10	113	37.85	153	4687
EUC_GM_161	NoviSad_SRB_2018	5	25	9	112	41.52	131	3510
EUC_GM_161	NoviSad_SRB_2019	5	25	9	73	39.16	136	2596
EUC_GM_161	Kessenich_BEL_2018	5	1	9	54	36.36	135	3183
EUC_GM_161	Kessenich_BEL_2019	1	31	10	131	34.68	160	5069
EUC_GM_162	NoviSad_SRB_2018	1	30	7	97	42.32	113	2341
EUC_GM_162	NoviSad_SRB_2019	1	30	9	82	44.1	130	2372
EUC_GM_162	Kessenich_BEL_2018	1	6	9	69	40.58	126	2090
EUC_GM_162	Kessenich_BEL_2019	5	31	10	121	37.42	134	3390
EUC_GM_163	NoviSad_SRB_2018	8	27	7	79	46.31	123	3128
EUC_GM_163	NoviSad_SRB_2019	8	27	9	63	44.98	145	1902
EUC_GM_163	Kessenich_BEL_2018	8	3	9	71	41.74	135	4189
EUC_GM_163	Kessenich_BEL_2019	7	35	10	109	40.1	153	2883
EUC_GM_164	NoviSad_SRB_2018	5	35	7	72	41.91	109	1992
EUC_GM_164	NoviSad_SRB_2019	5	35	9	65	44.65	123	1065
EUC_GM_164	Kessenich_BEL_2018	5	11	9	47	37.14	107	2055
EUC_GM_164	Kessenich_BEL_2019	5	28	10	96	38.47	127	3943
EUC_GM_165	NoviSad_SRB_2018	1	27	7	109	38.64	131	3931
EUC_GM_165	NoviSad_SRB_2019	1	27	9	70	38.75	145	3844
EUC_GM_165	Kessenich_BEL_2018	1	3	7	52	39.26	137	1456
EUC_GM_165	Kessenich_BEL_2019	8	34	10	114	39.05	141	3020
EUC_GM_166	NoviSad_SRB_2018	8	26	9	57	41.86	109	2425
EUC_GM_166	NoviSad_SRB_2019	8	26	9	72	42.15	130	2414
EUC_GM_166	Kessenich_BEL_2018	8	2	9	65	37.07	119	3371
EUC_GM_166	Kessenich_BEL_2019	8	27	10	92	38.17	134	3819
EUC_GM_167	NoviSad_SRB_2018	2	25	9	67	45.13	120	3809
EUC_GM_167	NoviSad_SRB_2019	2	25	9	74	44.25	130	3047
EUC_GM_167	Kessenich_BEL_2018	2	1	7	56	44.88	142	3842
EUC_GM_167	Kessenich_BEL_2019	5	30	10	106	39.29	150	4807
EUC_GM_168	NoviSad_SRB_2018	7	27	7	28	45.5	99	1709
EUC_GM_168	NoviSad_SRB_2019	7	27	9	77	45.64	123	1716
EUC_GM_168	Kessenich_BEL_2018	7	3	9	54	44.65	115	2487
EUC_GM_168	Kessenich_BEL_2019	9	27	10	82	40.68	127	3110
EUC_GM_169	NoviSad_SRB_2018	9	28	9	73	42.08	109	2397
EUC_GM_169	NoviSad_SRB_2019	9	28	9	63	43.9	141	1975
EUC_GM_169	Kessenich_BEL_2018	9	4	9	79	39.71	127	3574
EUC_GM_169	Kessenich_BEL_2019	9	33	10	106	39.09	140	3725
EUC_GM_170	NoviSad_SRB_2018	3	29	7	110	41.08	131	2781
EUC_GM_170	NoviSad_SRB_2019	3	29	9	46	40.33	145	2985
EUC_GM_170	Kessenich_BEL_2018	3	5	9	70	36.73	137	1355
EUC_GM_170	Kessenich_BEL_2019	8	25	10	100	36.33	134	6538
EUC_GM_171	NoviSad_SRB_2018	8	29	7	43	43.94	99	1457
EUC_GM_171	NoviSad_SRB_2019	8	29	9	70	46.92	158	434
EUC_GM_171	Kessenich_BEL_2018	8	5	9	64	43.63	112	2319
EUC_GM_171	Kessenich_BEL_2019	9	25	10	100	40.95	145	3563
EUC_GM_172	NoviSad_SRB_2018	1	36	1	54	39.92	109	2370
EUC_GM_172	NoviSad_SRB_2019	1	36	9	67	41.44	123	1582
EUC_GM_172	Kessenich_BEL_2018	1	12	9	47	39.49	119	2381
EUC_GM_172	Kessenich_BEL_2019	6	33	10	94	37.09	134	3864
EUC_GM_173	NoviSad_SRB_2018	2	33	5	43	41.55	119	951
EUC_GM_173	NoviSad_SRB_2019	2	33	9	77	45.48	155	1293
EUC_GM_173	Kessenich_BEL_2018	2	9	5	49	45.54	119	1527
EUC_GM_173	Kessenich_BEL_2019	9	31	10	84	39.05	134	3572
EUC_GM_174	NoviSad_SRB_2018	5	26	7	35	41.39	125	1702
EUC_GM_174	NoviSad_SRB_2019	5	26	9	23	46.44	145	581
EUC_GM_174	Kessenich_BEL_2018	5	2	9	48	38.12	126	2373
EUC_GM_174	Kessenich_BEL_2019	7	29	10	70	40.58	144	4550
EUC_GM_175	NoviSad_SRB_2018	6	31	7	53	0	111	2055
EUC_GM_175	NoviSad_SRB_2019	6	31	9	87	44.64	130	1985
EUC_GM_175	Kessenich_BEL_2018	6	7	1	72	38.47	110	1856
EUC_GM_175	Kessenich_BEL_2019	1	33	10	103	35.57	127	2767
EUC_GM_176	NoviSad_SRB_2018	2	32	7	80	40.46	119	2976
EUC_GM_176	NoviSad_SRB_2019	2	32	9	100	41.65	141	3089
EUC_GM_176	Kessenich_BEL_2018	2	8	6	53	41.87	119	3200
EUC_GM_176	Kessenich_BEL_2019	1	35	10	134	34.09	134	2820
EUC_GM_177	NoviSad_SRB_2018	3	36	7	86	42.6	132	3074
EUC_GM_177	NoviSad_SRB_2019	3	36	9	94	46.2	141	3559
EUC_GM_177	Kessenich_BEL_2018	3	12	7	67	34.88	135	3320
EUC_GM_177	Kessenich_BEL_2019	6	27	9	120	36.06	162	3931
EUC_GM_178	NoviSad_SRB_2018	4	36	7	25	0	99	533
EUC_GM_178	NoviSad_SRB_2019	4	36	9	20	42.22	134	160
EUC_GM_178	Kessenich_BEL_2018	4	12	9	44	41.54	105	757
EUC_GM_178	Kessenich_BEL_2019	2	30	10	70	42.81	127	2627
EUC_GM_179	NoviSad_SRB_2018	4	33	7	74	42.73	120	3168
EUC_GM_179	NoviSad_SRB_2019	4	33	1	79	44.47	141	3145
EUC_GM_179	Kessenich_BEL_2018	4	9	9	50	36.41	133	2492
EUC_GM_179	Kessenich_BEL_2019	6	32	10	104	39.17	146	5105
EUC_GM_180	NoviSad_SRB_2018	4	25	9	38	44.18	99	1307
EUC_GM_180	NoviSad_SRB_2019	4	25	9	68	46.96	121	853
EUC_GM_180	Kessenich_BEL_2018	4	1	9	50	41.06	104	1628
EUC_GM_180	Kessenich_BEL_2019	3	32	10	76	40.01	122	3396
EUC_GM_181	Grossluesewitz_GER_2018	1	11	7	47	39.09	123	2838
EUC_GM_181	Grossluesewitz_GER_2018	4	7	7	58	37.82	123	3951
EUC_GM_181	Grossluesewitz_GER_2018	7	6	7	46	38.03	123	2630
EUC_GM_181	Grossluesewitz_GER_2018	10	11	7	37	38.54	105	1728
EUC_GM_181	Grossluesewitz_GER_2019	2	11	5	53	36.88	132	3061
EUC_GM_181	Grossluesewitz_GER_2019	3	8	7	56	37.76	132	2996
EUC_GM_181	Grossluesewitz_GER_2019	6	7	6	60	38	132	3479
EUC_GM_181	Grossluesewitz_GER_2019	9	14	5	78	39.22	132	3352
EUC_GM_181	NoviSad_SRB_2018	1	16	7	69	39.32	117	3542
EUC_GM_181	NoviSad_SRB_2018	2	19	7	63	39.57	120	3384
EUC_GM_181	NoviSad_SRB_2018	4	22	7	65	39.7	111	3657
EUC_GM_181	NoviSad_SRB_2018	6	14	7	71	39.67	119	3848
EUC_GM_181	NoviSad_SRB_2018	7	17	7	77	38.81	123	2520
EUC_GM_181	NoviSad_SRB_2018	9	24	7	73	40.07	120	4203
EUC_GM_181	NoviSad_SRB_2019	1	16	9	59	45.28	141	3621
EUC_GM_181	NoviSad_SRB_2019	2	19	9	59	41.91	141	3225
EUC_GM_181	NoviSad_SRB_2019	4	22	9	74	40.82	141	3464
EUC_GM_181	NoviSad_SRB_2019	6	14	7	69	42.06	136	3507
EUC_GM_181	NoviSad_SRB_2019	7	17	9	69	40.9	141	3844
EUC_GM_181	NoviSad_SRB_2019	9	24	9	76	42.27	141	3049
EUC_GM_181	Kessenich_BEL_2018	1	40	7	51	37.13	119	3307
EUC_GM_181	Kessenich_BEL_2018	2	43	6	40	42.01	119	3921
EUC_GM_181	Kessenich_BEL_2018	4	46	9	38	34.35	114	3272
EUC_GM_181	Kessenich_BEL_2018	6	38	7	46	33.8	117	4618
EUC_GM_181	Kessenich_BEL_2018	7	41	7	49	35.87	119	3950
EUC_GM_181	Kessenich_BEL_2018	9	48	9	45	32.33	114	2303
EUC_GM_181	Kessenich_BEL_2019	1	24	8	113	38.13	134	6629
EUC_GM_181	Kessenich_BEL_2019	3	18	9	101	36.2	134	6320
EUC_GM_181	Kessenich_BEL_2019	4	15	9	92	36.86	134	7119
EUC_GM_181	Kessenich_BEL_2019	6	16	8	94	37.62	134	7881
EUC_GM_181	Kessenich_BEL_2019	7	19	9	98	37.31	134	6305
EUC_GM_181	Kessenich_BEL_2019	9	20	10	103	36.48	134	6178
EUC_GM_181	Troubsko_CZE_2018	2	4	6	44	43.05	178	763
EUC_GM_181	Troubsko_CZE_2018	4	1	6	36	0	130	560
EUC_GM_181	Troubsko_CZE_2018	8	6	6	46	0	171	563
EUC_GM_181	Troubsko_CZE_2018	10	2	5	36	0	160	130
EUC_GM_181	Troubsko_CZE_2019	1	1	9	54	37.41	186	285
EUC_GM_181	Troubsko_CZE_2019	3	5	9	54	0	186	285
EUC_GM_181	Troubsko_CZE_2019	8	3	8	57	0	165	1815
EUC_GM_181	Troubsko_CZE_2019	9	4	8	67	0	165	1551
EUC_GM_182	Grossluesewitz_GER_2018	2	14	6	61	41.16	118	2991
EUC_GM_182	Grossluesewitz_GER_2018	5	8	6	63	41.38	123	3172
EUC_GM_182	Grossluesewitz_GER_2018	8	12	6	48	41.13	123	1749
EUC_GM_182	Grossluesewitz_GER_2018	10	6	6	77	40.65	124	3435
EUC_GM_182	Grossluesewitz_GER_2019	3	13	5	68	42.05	132	2513
EUC_GM_182	Grossluesewitz_GER_2019	5	5	5	65	42.86	132	2405
EUC_GM_182	Grossluesewitz_GER_2019	7	8	6	96	41.97	139	3619
EUC_GM_182	Grossluesewitz_GER_2019	10	12	5	89	42.53	132	2829
EUC_GM_182	NoviSad_SRB_2018	2	23	6	44	43.15	117	1875
EUC_GM_182	NoviSad_SRB_2018	3	18	7	47	43.23	116	1991
EUC_GM_182	NoviSad_SRB_2018	4	19	6	56	43.67	117	2765
EUC_GM_182	NoviSad_SRB_2018	5	15	3	57	43.5	125	2328
EUC_GM_182	NoviSad_SRB_2018	7	20	7	57	43.56	117	2185
EUC_GM_182	NoviSad_SRB_2018	8	13	7	48	43.54	117	2211
EUC_GM_182	NoviSad_SRB_2019	2	23	9	79	42.35	127	2227
EUC_GM_182	NoviSad_SRB_2019	3	18	9	69	40.04	127	1997
EUC_GM_182	NoviSad_SRB_2019	4	19	9	55	43.45	123	2123
EUC_GM_182	NoviSad_SRB_2019	5	15	9	74	41.37	130	2004
EUC_GM_182	NoviSad_SRB_2019	7	20	9	59	41.58	127	1941
EUC_GM_182	NoviSad_SRB_2019	8	13	9	62	40.4	130	1873
EUC_GM_182	Kessenich_BEL_2018	2	47	6	40	46.04	115	2342
EUC_GM_182	Kessenich_BEL_2018	3	42	7	58	41.16	112	3651
EUC_GM_182	Kessenich_BEL_2018	4	43	7	53	38.93	112	3177
EUC_GM_182	Kessenich_BEL_2018	5	39	9	51	38.65	114	3753
EUC_GM_182	Kessenich_BEL_2018	7	44	6	56	38.14	119	3657
EUC_GM_182	Kessenich_BEL_2018	8	37	7	64	40.34	127	3991
EUC_GM_182	Kessenich_BEL_2019	2	13	9	104	38.57	127	7327
EUC_GM_182	Kessenich_BEL_2019	3	23	8	106	40.7	134	5909
EUC_GM_182	Kessenich_BEL_2019	4	24	9	108	39.86	134	6068
EUC_GM_182	Kessenich_BEL_2019	5	14	10	96	37.12	127	4774
EUC_GM_182	Kessenich_BEL_2019	8	21	9	107	40.31	134	6962
EUC_GM_182	Kessenich_BEL_2019	9	18	9	112	37.84	127	6511
EUC_GM_182	Troubsko_CZE_2018	1	3	6	39	44.4	176	565
EUC_GM_182	Troubsko_CZE_2018	2	5	6	51	0	171	584
EUC_GM_182	Troubsko_CZE_2018	8	4	6	44	0	178	586
EUC_GM_182	Troubsko_CZE_2018	9	1	6	39	0	147	423
EUC_GM_182	Troubsko_CZE_2019	2	4	8	66	42.76	146	1261
EUC_GM_182	Troubsko_CZE_2019	4	2	9	62	0	146	1129
EUC_GM_182	Troubsko_CZE_2019	9	5	9	66	0	165	990
EUC_GM_182	Troubsko_CZE_2019	10	3	9	60	0	165	886
EUC_GM_183	Grossluesewitz_GER_2018	4	15	7	57	37.88	123	3270
EUC_GM_183	Grossluesewitz_GER_2018	6	5	7	56	38.57	123	3098
EUC_GM_183	Grossluesewitz_GER_2019	5	11	6	66	38.11	132	3217
EUC_GM_183	Grossluesewitz_GER_2019	9	8	6	83	39.27	132	3544
EUC_GM_183	NoviSad_SRB_2018	1	13	7	60	41.62	120	3580
EUC_GM_183	NoviSad_SRB_2018	8	21	9	64	40.73	117	3604
EUC_GM_183	NoviSad_SRB_2019	1	13	9	74	41.6	130	2301
EUC_GM_183	NoviSad_SRB_2019	8	21	9	58	44.81	141	2853
EUC_GM_183	Kessenich_BEL_2018	1	37	9	45	36.9	119	3253
EUC_GM_183	Kessenich_BEL_2018	8	45	7	36	33.53	119	2450
EUC_GM_183	Kessenich_BEL_2019	1	17	10	103	35.47	134	6140
EUC_GM_183	Kessenich_BEL_2019	8	24	9	101	35.98	134	5553
EUC_GM_183	Troubsko_CZE_2018	1	2	7	40	43.55	182	1070
EUC_GM_183	Troubsko_CZE_2018	10	4	6	36	0	176	433
EUC_GM_183	Troubsko_CZE_2019	5	3	9	56	38.29	165	932
EUC_GM_183	Troubsko_CZE_2019	8	4	8	75	0	186	1351
EUC_GM_184	Grossluesewitz_GER_2018	2	7	4	54	42.17	102	2160
EUC_GM_184	Grossluesewitz_GER_2018	8	10	4	36	41.64	102	1432
EUC_GM_184	Grossluesewitz_GER_2019	3	6	5	61	40.57	121	2990
EUC_GM_184	Grossluesewitz_GER_2019	8	11	3.5	80	40.6	132	3106
EUC_GM_184	NoviSad_SRB_2018	6	20	3	74	42.53	111	1748
EUC_GM_184	NoviSad_SRB_2018	7	14	7	79	42.28	111	2151
EUC_GM_184	NoviSad_SRB_2019	6	20	9	76	43.25	123	2779
EUC_GM_184	NoviSad_SRB_2019	7	14	9	78	39.8	127	2396
EUC_GM_184	Kessenich_BEL_2018	6	44	6	45	39.21	114	2981
EUC_GM_184	Kessenich_BEL_2018	7	38	6	38	39.25	119	3530
EUC_GM_184	Kessenich_BEL_2019	1	20	10	106	38.98	127	5827
EUC_GM_184	Kessenich_BEL_2019	5	17	10	103	37.78	127	5563
EUC_GM_184	Troubsko_CZE_2018	1	4	6	43	45.12	176	660
EUC_GM_184	Troubsko_CZE_2018	7	3	5	36	0	178	230
EUC_GM_184	Troubsko_CZE_2019	3	3	8	64	38.62	146	1087
EUC_GM_184	Troubsko_CZE_2019	10	5	7	58	0	186	735
EUC_GM_185	Grossluesewitz_GER_2018	4	5	6	70	37.11	123	4226
EUC_GM_185	Grossluesewitz_GER_2018	7	11	6	43	38.52	123	2006
EUC_GM_185	Grossluesewitz_GER_2019	4	6	5	56	38.31	132	2784
EUC_GM_185	Grossluesewitz_GER_2019	7	15	5	82	37.69	132	3161
EUC_GM_185	NoviSad_SRB_2018	2	17	7	64	38.91	119	3092
EUC_GM_185	NoviSad_SRB_2018	8	23	3	66	38.66	117	1556
EUC_GM_185	NoviSad_SRB_2019	2	17	9	92	46.05	136	3668
EUC_GM_185	NoviSad_SRB_2019	8	23	9	70	42.57	136	2969
EUC_GM_185	Kessenich_BEL_2018	2	41	7	38	40.63	119	3756
EUC_GM_185	Kessenich_BEL_2018	8	47	9	47	33.51	119	3772
EUC_GM_185	Kessenich_BEL_2019	4	19	9	97	36.71	134	6922
EUC_GM_185	Kessenich_BEL_2019	7	15	10	104	35.98	134	6588
EUC_GM_185	Troubsko_CZE_2018	4	4	6	34	43.32	178	798
EUC_GM_185	Troubsko_CZE_2018	8	1	6	44	0	147	449
EUC_GM_185	Troubsko_CZE_2019	5	1	8	71	39.63	166	1415
EUC_GM_185	Troubsko_CZE_2019	10	6	8	61	0	186	1050
EUC_GM_186	Grossluesewitz_GER_2018	5	6	6	55	40.76	123	3268
EUC_GM_186	Grossluesewitz_GER_2018	6	9	6	45	40.68	123	2318
EUC_GM_186	Grossluesewitz_GER_2019	1	8	6	66	41.29	139	3881
EUC_GM_186	Grossluesewitz_GER_2019	9	10	5	78	41.88	139	3557
EUC_GM_186	NoviSad_SRB_2018	3	21	7	46	41.57	111	3521
EUC_GM_186	NoviSad_SRB_2018	9	18	7	55	42.57	111	3513
EUC_GM_186	NoviSad_SRB_2019	3	21	9	65	41.89	127	2238
EUC_GM_186	NoviSad_SRB_2019	9	18	9	53	46.52	127	1144
EUC_GM_186	Kessenich_BEL_2018	3	45	9	40	44.88	119	3021
EUC_GM_186	Kessenich_BEL_2018	9	42	7	58	40.34	119	3646
EUC_GM_186	Kessenich_BEL_2019	3	21	8	93	39.43	134	5128
EUC_GM_186	Kessenich_BEL_2019	8	17	8	90	39.67	134	5156
EUC_GM_186	Troubsko_CZE_2018	5	3	6	34	45.05	178	553
EUC_GM_186	Troubsko_CZE_2018	7	5	6	38	0	171	321
EUC_GM_186	Troubsko_CZE_2019	4	5	9	42	42.11	186	60
EUC_GM_186	Troubsko_CZE_2019	7	2	9	48	0	146	675
EUC_GM_187	NoviSad_SRB_2018	3	22	6	59	41.33	99	1701
EUC_GM_187	NoviSad_SRB_2019	3	22	9	68	42.4	123	1869
EUC_GM_187	Kessenich_BEL_2018	3	46	5	49	40.85	112	3088
EUC_GM_187	Kessenich_BEL_2019	7	13	10	87	36.98	127	4972
EUC_GM_187	Troubsko_CZE_2018	6	1	6	39	47.25	146	274
EUC_GM_187	Troubsko_CZE_2019	4	3	8	56	38.55	155	608
EUC_GM_188	NoviSad_SRB_2018	9	17	7	45	40.87	117	2819
EUC_GM_188	NoviSad_SRB_2019	9	17	9	57	40.79	136	2859
EUC_GM_188	Kessenich_BEL_2018	9	41	9	59	37	119	3016
EUC_GM_188	Kessenich_BEL_2019	5	13	9	87	37.84	127	6147
EUC_GM_188	Troubsko_CZE_2018	3	4	6	38	44.37	178	333
EUC_GM_188	Troubsko_CZE_2019	2	3	8	54	37.95	155	387
EUC_GM_189	NoviSad_SRB_2018	5	24	9	67	42.82	117	3919
EUC_GM_189	NoviSad_SRB_2018	9	15	9	60	42.74	119	3347
EUC_GM_189	NoviSad_SRB_2019	5	24	9	72	41.66	136	2697
EUC_GM_189	NoviSad_SRB_2019	9	15	9	61	42	141	2545
EUC_GM_189	Kessenich_BEL_2018	5	48	9	40	37.47	119	3048
EUC_GM_189	Kessenich_BEL_2018	9	38	9	71	38.42	119	2995
EUC_GM_189	Kessenich_BEL_2019	3	16	10	88	38.46	134	7486
EUC_GM_189	Kessenich_BEL_2019	6	23	9	92	38.24	134	6233
EUC_GM_189	Troubsko_CZE_2018	5	6	6	49	44.98	171	623
EUC_GM_189	Troubsko_CZE_2019	4	6	9	48	44.34	165	248
EUC_GM_190	NoviSad_SRB_2018	3	16	7	60	0	96	2624
EUC_GM_190	NoviSad_SRB_2019	3	16	9	71	42.46	121	2080
EUC_GM_190	Kessenich_BEL_2018	3	40	9	48	38.03	105	2431
EUC_GM_190	Kessenich_BEL_2019	7	18	10	89	37.95	122	5048
EUC_GM_190	Troubsko_CZE_2018	4	2	6	40	43.44	130	433
EUC_GM_190	Troubsko_CZE_2019	10	4	8	70	39.51	146	1218
EUC_GM_191	NoviSad_SRB_2018	6	23	7	71	41.64	113	3563
EUC_GM_191	NoviSad_SRB_2019	6	23	9	59	43.74	130	2824
EUC_GM_191	Kessenich_BEL_2018	6	47	9	39	38.32	114	3040
EUC_GM_191	Kessenich_BEL_2019	9	17	4	94	39.21	134	5132
EUC_GM_191	Troubsko_CZE_2018	5	1	6	46	45.41	130	393
EUC_GM_191	Troubsko_CZE_2019	9	6	9	58	45.1	186	389
EUC_GM_192	NoviSad_SRB_2018	3	24	9	69	39.88	109	2723
EUC_GM_192	NoviSad_SRB_2019	3	24	7	101	42.73	127	1461
EUC_GM_192	Kessenich_BEL_2018	3	48	5	52	40.49	116	1871
EUC_GM_192	Kessenich_BEL_2019	6	15	10	101	37.61	134	4247
EUC_GM_192	Troubsko_CZE_2018	5	4	6	53	45.14	178	347
EUC_GM_192	Troubsko_CZE_2019	8	2	9	91	38.17	146	1143
EUC_GM_193	NoviSad_SRB_2018	1	14	2	63	0	113	674
EUC_GM_193	NoviSad_SRB_2019	1	14	9	76	41.39	127	3570
EUC_GM_193	Kessenich_BEL_2018	1	38	2	44	36.64	119	2938
EUC_GM_193	Kessenich_BEL_2019	4	13	10	113	34.37	135	6891
EUC_GM_193	Troubsko_CZE_2018	10	5	6	48	43.56	171	593
EUC_GM_193	Troubsko_CZE_2019	9	3	8	63	38.27	165	1994
EUC_GM_194	NoviSad_SRB_2018	7	13	7	68	40.56	113	2712
EUC_GM_194	NoviSad_SRB_2019	7	13	9	27	41.69	123	2712
EUC_GM_194	Kessenich_BEL_2018	7	37	6	61	35.27	133	1291
EUC_GM_194	Kessenich_BEL_2019	6	22	10	106	37.11	134	4896
EUC_GM_194	Troubsko_CZE_2018	3	1	5	41	44.65	146	179
EUC_GM_194	Troubsko_CZE_2019	4	1	7	77	39.77	166	1450
EUC_GM_195	NoviSad_SRB_2018	5	17	7	58	40.95	99	1848
EUC_GM_195	NoviSad_SRB_2018	7	24	7	65	40.46	99	1807
EUC_GM_195	NoviSad_SRB_2019	5	17	9	68	41.9	123	3080
EUC_GM_195	NoviSad_SRB_2019	7	24	9	74	42.24	123	1788
EUC_GM_195	Kessenich_BEL_2018	5	41	9	50	37.77	106	2758
EUC_GM_195	Kessenich_BEL_2018	7	48	9	40	36.23	112	848
EUC_GM_195	Kessenich_BEL_2019	5	20	10	103	36.86	127	4667
EUC_GM_195	Kessenich_BEL_2019	9	14	10	101	35.72	127	5101
EUC_GM_195	Troubsko_CZE_2018	7	2	5	35	45.76	160	237
EUC_GM_195	Troubsko_CZE_2019	9	1	7	60	40.02	146	1358
EUC_GM_196	NoviSad_SRB_2018	7	22	7	62	42.19	109	2036
EUC_GM_196	NoviSad_SRB_2019	7	22	9	68	44.33	130	2370
EUC_GM_196	Kessenich_BEL_2018	7	46	7	52	35.52	119	3396
EUC_GM_196	Kessenich_BEL_2019	1	18	6	119	37.54	137	4509
EUC_GM_196	Troubsko_CZE_2018	7	4	5	37	44.51	160	260
EUC_GM_196	Troubsko_CZE_2019	5	5	7	51	41.41	165	183
EUC_GM_197	NoviSad_SRB_2018	7	19	3	62	42.78	111	1733
EUC_GM_197	NoviSad_SRB_2019	7	19	9	68	43.06	123	2125
EUC_GM_197	Kessenich_BEL_2018	7	43	5	43	38.11	119	3134
EUC_GM_197	Kessenich_BEL_2019	7	14	10	100	37.86	135	4872
EUC_GM_197	Troubsko_CZE_2018	10	1	6	44	43.29	147	272
EUC_GM_197	Troubsko_CZE_2019	8	5	8	56	41.71	146	948
EUC_GM_198	NoviSad_SRB_2018	6	13	5	103	44.06	120	2497
EUC_GM_198	NoviSad_SRB_2019	6	13	9	70	38.68	130	1818
EUC_GM_198	Kessenich_BEL_2018	6	37	6	69	37.67	130	3256
EUC_GM_198	Kessenich_BEL_2019	5	15	10	117	40.19	134	4893
EUC_GM_198	Troubsko_CZE_2018	8	5	6	39	44.66	171	356
EUC_GM_198	Troubsko_CZE_2019	1	6	8	77	44.2	165	1301
EUC_GM_199	NoviSad_SRB_2018	9	13	7	70	42.53	117	2822
EUC_GM_199	NoviSad_SRB_2019	9	13	9	75	45.25	127	1912
EUC_GM_199	Kessenich_BEL_2018	9	37	7	69	36.56	119	3084
EUC_GM_199	Kessenich_BEL_2019	2	23	8	109	37.29	138	4979
EUC_GM_199	Troubsko_CZE_2018	2	3	6	40	44.36	176	419
EUC_GM_199	Troubsko_CZE_2019	3	6	8	49	43.27	165	507
EUC_GM_200	NoviSad_SRB_2018	1	21	7	43	42.85	96	1940
EUC_GM_200	NoviSad_SRB_2018	4	16	7	41	42.33	96	1167
EUC_GM_200	NoviSad_SRB_2019	1	21	9	82	43.36	123	2291
EUC_GM_200	NoviSad_SRB_2019	4	16	9	64	40	123	2517
EUC_GM_200	Kessenich_BEL_2018	1	45	6	44	38.72	116	2909
EUC_GM_200	Kessenich_BEL_2018	4	40	7	55	39.04	119	3645
EUC_GM_200	Kessenich_BEL_2019	2	22	8	140	38.63	134	4161
EUC_GM_200	Kessenich_BEL_2019	6	13	8	94	40.62	127	4508
EUC_GM_200	Troubsko_CZE_2018	1	5	6	47	46.81	171	377
EUC_GM_200	Troubsko_CZE_2019	3	4	8	59	40.1	146	1145
EUC_GM_201	NoviSad_SRB_2018	6	18	7	96	42.01	123	3589
EUC_GM_201	NoviSad_SRB_2019	6	18	9	74	40.98	141	3240
EUC_GM_201	Kessenich_BEL_2018	6	42	7	46	34.49	119	3768
EUC_GM_201	Kessenich_BEL_2019	1	13	9	87	39.38	135	4471
EUC_GM_201	Troubsko_CZE_2018	8	3	6	29	44.21	178	72
EUC_GM_201	Troubsko_CZE_2019	2	1	8	61	42.84	186	561
EUC_GM_202	NoviSad_SRB_2018	3	15	7	61	43.58	117	3098
EUC_GM_202	NoviSad_SRB_2019	3	15	9	63	42.54	134	2723
EUC_GM_202	Kessenich_BEL_2018	3	39	9	48	44.14	119	3386
EUC_GM_202	Kessenich_BEL_2019	5	24	5	89	41.78	134	5735
EUC_GM_202	Troubsko_CZE_2018	9	4	5	29	45.05	178	142
EUC_GM_202	Troubsko_CZE_2019	8	1	7	50	46.14	170	846
EUC_GM_203	NoviSad_SRB_2018	7	21	7	68	43.49	113	2595
EUC_GM_203	NoviSad_SRB_2019	7	21	9	44	43.83	127	2367
EUC_GM_203	Kessenich_BEL_2018	7	45	7	66	36.11	127	3369
EUC_GM_203	Kessenich_BEL_2019	6	14	9	103	39.7	135	4801
EUC_GM_203	Troubsko_CZE_2018	6	4	5	52	45.64	178	286
EUC_GM_203	Troubsko_CZE_2019	3	2	7	74	41.86	166	820
EUC_GM_204	NoviSad_SRB_2018	4	24	9	65	41.06	109	2947
EUC_GM_204	NoviSad_SRB_2019	4	24	9	79	39.63	127	1600
EUC_GM_204	Kessenich_BEL_2018	4	48	9	45	37.25	116	2369
EUC_GM_204	Kessenich_BEL_2019	2	18	10	120	37.28	134	5607
EUC_GM_204	Troubsko_CZE_2018	2	6	6	37	44.61	171	377
EUC_GM_204	Troubsko_CZE_2019	7	3	8	61	39.23	146	1668
EUC_GM_205	NoviSad_SRB_2018	4	21	7	66	40.44	113	2923
EUC_GM_205	NoviSad_SRB_2019	4	21	9	55	40.59	141	2250
EUC_GM_205	Kessenich_BEL_2018	4	45	9	46	36.1	119	2826
EUC_GM_205	Kessenich_BEL_2019	6	20	10	120	38.69	143	3987
EUC_GM_205	Troubsko_CZE_2018	3	3	6	42	44.19	176	486
EUC_GM_205	Troubsko_CZE_2019	7	4	8	64	41.26	186	1170
EUC_GM_206	NoviSad_SRB_2018	3	19	7	70	43.57	117	2703
EUC_GM_206	NoviSad_SRB_2019	3	19	9	65	43.02	130	2326
EUC_GM_206	Kessenich_BEL_2018	3	43	6	64	42.06	128	3957
EUC_GM_206	Kessenich_BEL_2019	3	22	10	106	37.75	134	5154
EUC_GM_206	Troubsko_CZE_2018	6	3	5	43	46.71	178	195
EUC_GM_206	Troubsko_CZE_2019	6	1	7	66	43.34	186	1041
EUC_GM_207	NoviSad_SRB_2018	4	13	7	57	42.14	113	2398
EUC_GM_207	NoviSad_SRB_2019	4	13	9	98	42.34	121	2427
EUC_GM_207	Kessenich_BEL_2018	4	37	5	46	37.02	115	1903
EUC_GM_207	Kessenich_BEL_2019	3	20	10	131	41.2	147	5472
EUC_GM_207	Troubsko_CZE_2018	9	6	6	49	46.5	171	474
EUC_GM_207	Troubsko_CZE_2019	1	4	9	65	35.02	146	2211
EUC_GM_208	NoviSad_SRB_2018	3	14	7	80	42.34	120	2927
EUC_GM_208	NoviSad_SRB_2018	6	22	7	85	42.78	111	2541
EUC_GM_208	NoviSad_SRB_2019	3	14	9	83	39.96	127	2359
EUC_GM_208	NoviSad_SRB_2019	6	22	9	84	42.65	130	2243
EUC_GM_208	Kessenich_BEL_2018	3	38	7	52	39.51	116	3090
EUC_GM_208	Kessenich_BEL_2018	6	46	7	45	36.36	119	2589
EUC_GM_208	Kessenich_BEL_2019	2	15	10	103	37.93	135	4404
EUC_GM_208	Kessenich_BEL_2019	7	22	10	112	37.14	134	5220
EUC_GM_208	Troubsko_CZE_2018	7	6	5	39	45	171	249
EUC_GM_208	Troubsko_CZE_2019	10	2	7	68	40.8	146	1906
EUC_GM_209	NoviSad_SRB_2018	1	23	6	68	41.17	114	2622
EUC_GM_209	NoviSad_SRB_2019	1	23	9	61	43.34	123	1919
EUC_GM_209	Kessenich_BEL_2018	1	47	7	41	38.48	105	1709
EUC_GM_209	Kessenich_BEL_2019	7	20	10	92	35.89	122	6938
EUC_GM_209	Troubsko_CZE_2018	9	2	6	29	0	160	26
EUC_GM_209	Troubsko_CZE_2019	1	2	8	56	37.26	146	855
EUC_GM_210	NoviSad_SRB_2018	9	23	9	58	42.5	111	3636
EUC_GM_210	NoviSad_SRB_2019	9	23	9	75	43.92	123	2393
EUC_GM_210	Kessenich_BEL_2018	9	47	9	50	39.27	113	3497
EUC_GM_210	Kessenich_BEL_2019	2	17	10	95	39.74	127	5575
EUC_GM_210	Troubsko_CZE_2018	4	5	6	39	44.63	171	551
EUC_GM_210	Troubsko_CZE_2019	7	6	8	61	44.8	146	677
EUC_GM_211	NoviSad_SRB_2018	9	21	9	66	42.67	111	3111
EUC_GM_211	NoviSad_SRB_2019	9	21	9	72	40.35	127	1923
EUC_GM_211	Kessenich_BEL_2018	9	45	9	71	36.77	114	3821
EUC_GM_211	Kessenich_BEL_2019	4	21	9	106	40.96	127	6910
EUC_GM_211	Troubsko_CZE_2018	10	3	6	40	42.6	178	514
EUC_GM_211	Troubsko_CZE_2019	6	5	8	63	43.97	146	372
EUC_GM_212	NoviSad_SRB_2018	4	15	7	83	42.41	109	2754
EUC_GM_212	NoviSad_SRB_2019	4	15	9	67	41.25	130	3023
EUC_GM_212	Kessenich_BEL_2018	4	39	9	59	37.58	125	3851
EUC_GM_212	Kessenich_BEL_2019	4	17	8	104	37.9	134	4556
EUC_GM_212	Troubsko_CZE_2018	3	6	6	58	44.77	171	607
EUC_GM_212	Troubsko_CZE_2019	2	5	8	61	39.76	165	435
EUC_GM_213	NoviSad_SRB_2018	4	20	1	64	40.74	99	2739
EUC_GM_213	NoviSad_SRB_2019	4	20	9	72	43.75	123	2474
EUC_GM_213	Kessenich_BEL_2018	4	44	7	47	36.95	115	2192
EUC_GM_213	Kessenich_BEL_2019	9	22	10	101	40.43	134	5563
EUC_GM_213	Troubsko_CZE_2018	1	1	6	45	45.43	182	402
EUC_GM_213	Troubsko_CZE_2019	6	4	8	58	40.08	146	1799
EUC_GM_214	NoviSad_SRB_2018	2	14	6	58	42.39	111	2357
EUC_GM_214	NoviSad_SRB_2019	2	14	9	80	41.28	123	2962
EUC_GM_214	Kessenich_BEL_2018	2	38	9	41	38.79	112	3219
EUC_GM_214	Kessenich_BEL_2019	1	16	9	102	40.27	134	6546
EUC_GM_214	Troubsko_CZE_2018	2	2	7	43	43.57	160	1267
EUC_GM_214	Troubsko_CZE_2019	5	2	9	58	39.38	146	1534
EUC_GM_215	NoviSad_SRB_2018	4	14	7	49	41.52	96	1853
EUC_GM_215	NoviSad_SRB_2019	4	14	9	63	41.25	121	1882
EUC_GM_215	Kessenich_BEL_2018	4	38	3	38	38.27		474
EUC_GM_215	Kessenich_BEL_2019	2	24	10	97	36.52	122	4249
EUC_GM_216	NoviSad_SRB_2018	4	17	7	26	46.3	96	1100
EUC_GM_216	NoviSad_SRB_2019	4	17	9	35	41.74	123	566
EUC_GM_216	Kessenich_BEL_2018	4	41	9	51	42.92	115	1135
EUC_GM_216	Kessenich_BEL_2019	5	21	9	77	44.22	134	2834
EUC_GM_217	NoviSad_SRB_2018	8	22	7	69	42.7	123	2631
EUC_GM_217	NoviSad_SRB_2019	8	22	9	66	42.48	141	2530
EUC_GM_217	Kessenich_BEL_2018	8	46	6	47	36.58	137	2533
EUC_GM_217	Kessenich_BEL_2019	2	16	10	104	39	152	5026
EUC_GM_218	NoviSad_SRB_2018	6	21	7	78	42.78	120	3512
EUC_GM_218	NoviSad_SRB_2019	6	21	9	86	43.35	141	2591
EUC_GM_218	Kessenich_BEL_2018	6	45	7	40	35.76	133	3265
EUC_GM_218	Kessenich_BEL_2019	3	15	10	106	39.55	148	5429
EUC_GM_219	NoviSad_SRB_2018	2	15	7	42	43.04	109	2362
EUC_GM_219	NoviSad_SRB_2019	2	15	9	70	42.37	130	2086
EUC_GM_219	Kessenich_BEL_2018	2	39	9	38	42.7	119	2530
EUC_GM_219	Kessenich_BEL_2019	9	24	9	83	41.06	127	4186
EUC_GM_220	NoviSad_SRB_2018	7	18	7	84	41.12	123	3351
EUC_GM_220	NoviSad_SRB_2019	7	18	9	87	42.83	134	2600
EUC_GM_220	Kessenich_BEL_2018	7	42	5	67	38.62	137	3437
EUC_GM_220	Kessenich_BEL_2019	6	19	10	100	40.01	134	4798
EUC_GM_221	NoviSad_SRB_2018	8	20	7	79	42.76	119	3859
EUC_GM_221	NoviSad_SRB_2019	8	20	9	62	44.68	130	1983
EUC_GM_221	Kessenich_BEL_2018	8	44	6	48	37.21	131	3445
EUC_GM_221	Kessenich_BEL_2019	1	15	10	94	35.48	144	5473
EUC_GM_222	NoviSad_SRB_2018	4	23	9	68	41.26	119	3879
EUC_GM_222	NoviSad_SRB_2019	4	23	9	80	40.81	137	2407
EUC_GM_222	Kessenich_BEL_2018	4	47	9	44	35.72	131	3191
EUC_GM_222	Kessenich_BEL_2019	6	18	9	96	36.97	134	5506
EUC_GM_223	NoviSad_SRB_2018	8	18	9	37	41.75	109	2405
EUC_GM_223	NoviSad_SRB_2019	8	18	9	37	41.18	123	1625
EUC_GM_223	Kessenich_BEL_2018	8	42	9	64	38.83	119	1594
EUC_GM_223	Kessenich_BEL_2019	4	18	10	77	37.96	134	4382
EUC_GM_224	NoviSad_SRB_2018	2	24	9	26	39.43	99	2085
EUC_GM_224	NoviSad_SRB_2019	2	24	9	81	46.42	121	1171
EUC_GM_224	Kessenich_BEL_2018	2	48	6	39	44.2	117	1269
EUC_GM_224	Kessenich_BEL_2019	3	24	10	78	36.65	134	5694
EUC_GM_225	NoviSad_SRB_2018	3	20	9	29	42.34	113	2126
EUC_GM_225	NoviSad_SRB_2019	3	20	9	23	42.51	142	1109
EUC_GM_225	Kessenich_BEL_2018	3	44	7	41	40.4	119	2976
EUC_GM_225	Kessenich_BEL_2019	4	23	10	76	39.53	134	5691
EUC_GM_226	NoviSad_SRB_2018	5	21	9	39	41.3	99	2165
EUC_GM_226	NoviSad_SRB_2019	5	21	9	44	44.19	123	2478
EUC_GM_226	Kessenich_BEL_2018	5	45	9	37	38.2	114	2171
EUC_GM_226	Kessenich_BEL_2019	6	17	8	93	38.69	134	5198
EUC_GM_227	NoviSad_SRB_2018	8	16	7	32	44.75	111	1984
EUC_GM_227	NoviSad_SRB_2019	8	16	9	44	45.01	127	1118
EUC_GM_227	Kessenich_BEL_2018	8	40	7	62	40.21	140	3973
EUC_GM_227	Kessenich_BEL_2019	8	16	10	110	40.34	146	4260
EUC_GM_228	NoviSad_SRB_2018	9	20	9	27	42.74	99	2133
EUC_GM_228	NoviSad_SRB_2019	9	20	9	37	41.14	127	1748
EUC_GM_228	Kessenich_BEL_2018	9	44	9	51	39.28	119	3039
EUC_GM_228	Kessenich_BEL_2019	4	16	10	61	40.54	127	5268
EUC_GM_229	NoviSad_SRB_2018	3	13	9	31	46.19	109	1995
EUC_GM_229	NoviSad_SRB_2019	3	13	9	68	44.18	130	2448
EUC_GM_229	Kessenich_BEL_2018	3	37	9	57	41.47	133	2478
EUC_GM_229	Kessenich_BEL_2019	4	20	10	75	44.82	134	5047
EUC_GM_230	NoviSad_SRB_2018	9	14	9	68	41.49	111	2950
EUC_GM_230	NoviSad_SRB_2019	9	14	9	79	44.99	130	1000
EUC_GM_230	Kessenich_BEL_2018	9	39	9	56	37.04	119	3758
EUC_GM_230	Kessenich_BEL_2019	3	14	10	106	37.12	135	5000
EUC_GM_231	NoviSad_SRB_2018	6	16	7	47	39.62	113	2848
EUC_GM_231	NoviSad_SRB_2019	6	16	9	32	40.94	145	1742
EUC_GM_231	Kessenich_BEL_2018	6	40	9	47	36.9	117	3608
EUC_GM_231	Kessenich_BEL_2019	2	21	9	81	37.02	127	6025
EUC_GM_232	NoviSad_SRB_2018	9	22	7	48	44.73	111	2782
EUC_GM_232	NoviSad_SRB_2019	9	22	9	54	42.4	130	2297
EUC_GM_232	Kessenich_BEL_2018	9	46	9	52	39.33	115	3590
EUC_GM_232	Kessenich_BEL_2019	8	18	10	89	39.67	127	6000
EUC_GM_233	NoviSad_SRB_2018	5	19	7	47	42.43	109	2619
EUC_GM_233	NoviSad_SRB_2019	5	19	9	63	40.33	127	3254
EUC_GM_233	Kessenich_BEL_2018	5	43	9	54	36.08	128	3857
EUC_GM_233	Kessenich_BEL_2019	8	20	10	116	38.62	139	6172
EUC_GM_234	NoviSad_SRB_2018	1	20	7	57	43.62	123	4102
EUC_GM_234	NoviSad_SRB_2019	1	20	9	50	42.27	151	2402
EUC_GM_234	Kessenich_BEL_2018	1	44	9	57	41.32	119	3677
EUC_GM_234	Kessenich_BEL_2019	4	22	1	0	40.28	144	1008
EUC_GM_235	NoviSad_SRB_2018	1	19	7	61	43.24	120	2942
EUC_GM_235	NoviSad_SRB_2019	1	19	9	52	48.77	141	2463
EUC_GM_235	Kessenich_BEL_2018	1	43	9	44	39.62	112	3023
EUC_GM_235	Kessenich_BEL_2019	1	22	10	101	37.88	127	4908
EUC_GM_236	NoviSad_SRB_2018	5	16	7	53	43.95	125	2378
EUC_GM_236	NoviSad_SRB_2019	5	16	9	40	42.26	148	1460
EUC_GM_236	Kessenich_BEL_2018	5	40	9	49	40.98	116	2986
EUC_GM_236	Kessenich_BEL_2019	2	19	10	80	41.29	127	6056
EUC_GM_237	NoviSad_SRB_2018	9	19	9	52	43.89	99	2057
EUC_GM_237	NoviSad_SRB_2019	9	19	9	59	41.13	121	2292
EUC_GM_237	Kessenich_BEL_2018	9	43	9	0	39.66	113	2064
EUC_GM_237	Kessenich_BEL_2019	1	14	10	78	40.68	127	4507
EUC_GM_238	NoviSad_SRB_2018	5	20	9	59	45.77	99	2730
EUC_GM_238	NoviSad_SRB_2019	5	20	9	53	43.03	123	1643
EUC_GM_238	Kessenich_BEL_2018	5	44	9	54	43.06	103	2424
EUC_GM_238	Kessenich_BEL_2019	3	19	10	106	43.41	122	5710
EUC_GM_239	NoviSad_SRB_2018	8	24	3	68	42.7	109	2071
EUC_GM_239	NoviSad_SRB_2019	8	24	9	80	41.58	123	2004
EUC_GM_239	Kessenich_BEL_2018	8	48	5	62	35.39	115	2948
EUC_GM_239	Kessenich_BEL_2019	9	23	10	97	42.5	134	5119
EUC_GM_240	NoviSad_SRB_2018	7	23	6	44	40	99	1242
EUC_GM_240	NoviSad_SRB_2019	7	23	9	34	39.22	121	1645
EUC_GM_240	Kessenich_BEL_2018	7	47	7	35	36.65	112	1867
EUC_GM_240	Kessenich_BEL_2019	2	20	10	93	37.7	127	4601
EUC_GM_241	NoviSad_SRB_2018	5	22	7	74	41.72	123	2844
EUC_GM_241	NoviSad_SRB_2019	5	22	9	61	42.89	130	2315
EUC_GM_241	Kessenich_BEL_2018	5	46	7	47	35.04	116	2552
EUC_GM_241	Kessenich_BEL_2019	8	14	10	103	35.43	135	3718
EUC_GM_242	NoviSad_SRB_2018	1	22	7	46	42.77	88	1966
EUC_GM_242	NoviSad_SRB_2019	1	22	9	72	42.49	123	1276
EUC_GM_242	Kessenich_BEL_2018	1	46	6	0	40.79	105	1316
EUC_GM_242	Kessenich_BEL_2019	4	14	9	82	39.65	127	5164
EUC_GM_243	NoviSad_SRB_2018	5	18	7	72	40.36	113	2381
EUC_GM_243	NoviSad_SRB_2019	5	18	9	81	41.09	130	2377
EUC_GM_243	Kessenich_BEL_2018	5	42	5	64	36.59	119	2680
EUC_GM_243	Kessenich_BEL_2019	3	17	10	103	35.7	134	4941
EUC_GM_244	NoviSad_SRB_2018	2	22	7	44	43.17	99	1701
EUC_GM_244	NoviSad_SRB_2019	2	22	9	24	39.61	123	892
EUC_GM_244	Kessenich_BEL_2018	2	46	6	0	45.49	119	2373
EUC_GM_244	Kessenich_BEL_2019	5	23	10	82	42.2	122	2839
EUC_GM_245	NoviSad_SRB_2018	1	17	7	53	41.01	96	2637
EUC_GM_245	NoviSad_SRB_2019	1	17	9	51	39.07	123	1541
EUC_GM_245	Kessenich_BEL_2018	1	41	9	41	40.45	105	1827
EUC_GM_245	Kessenich_BEL_2019	7	21	8	74	38.04	127	4033
EUC_GM_246	NoviSad_SRB_2018	6	24	7	75	41.32	109	2682
EUC_GM_246	NoviSad_SRB_2019	6	24	9	78	42.94	121	2091
EUC_GM_246	Kessenich_BEL_2018	6	48	7	46	37.51	111	2596
EUC_GM_246	Kessenich_BEL_2019	5	22	10	108	38.28	127	5899
EUC_GM_247	NoviSad_SRB_2018	7	16	7	75	40.39	117	2972
EUC_GM_247	NoviSad_SRB_2019	7	16	9	76	41.52	136	2428
EUC_GM_247	Kessenich_BEL_2018	7	40	6	59	34.34	140	3555
EUC_GM_247	Kessenich_BEL_2019	8	19	9	107	37.09	134	4796
EUC_GM_248	NoviSad_SRB_2018	4	18	9	53	40.56	99	2500
EUC_GM_248	NoviSad_SRB_2019	4	18	9	70	43.78	121	1957
EUC_GM_248	Kessenich_BEL_2018	4	42	9	46	39.38	104	2123
EUC_GM_248	Kessenich_BEL_2019	7	16	10	77	36.83	127	5182
EUC_GM_249	NoviSad_SRB_2018	3	23	7	44	0	99	1347
EUC_GM_249	NoviSad_SRB_2019	3	23	7	57	41.19	115	1064
EUC_GM_249	Kessenich_BEL_2018	3	47	7	48	45.17	114	1700
EUC_GM_249	Kessenich_BEL_2019	2	14	10	64	43.54	135	2540
EUC_GM_250	NoviSad_SRB_2018	6	15	7	85	41.9	117	2739
EUC_GM_250	NoviSad_SRB_2019	6	15	9	93	44.44	130	2053
EUC_GM_250	Kessenich_BEL_2018	6	39	5	53	33.97	119	3502
EUC_GM_250	Kessenich_BEL_2019	8	23	10	101	37.17	148	3618
EUC_GM_251	NoviSad_SRB_2018	5	13	7	53	42.29	99	1107
EUC_GM_251	NoviSad_SRB_2019	5	13	7	82	42.56	121	2163
EUC_GM_251	Kessenich_BEL_2018	5	37	1	54	36.79	99	1107
EUC_GM_251	Kessenich_BEL_2019	1	19	10	95	39	127	4526
EUC_GM_252	NoviSad_SRB_2018	1	18	7	41	42.73	96	2038
EUC_GM_252	NoviSad_SRB_2019	1	18	9	54	41.6	121	1661
EUC_GM_252	Kessenich_BEL_2018	1	42	9	53	42.79	106	2410
EUC_GM_252	Kessenich_BEL_2019	5	19	10	108	40.17	127	5058
EUC_GM_253	NoviSad_SRB_2018	8	15	3	79	40.73	111	2219
EUC_GM_253	NoviSad_SRB_2019	8	15	9	47	42.11	121	2292
EUC_GM_253	Kessenich_BEL_2018	8	39	9	56	38.24	119	3749
EUC_GM_253	Kessenich_BEL_2019	7	23	10	96	37.56	127	3552
EUC_GM_254	NoviSad_SRB_2018	5	23	7	59	40.54	117	2551
EUC_GM_254	NoviSad_SRB_2019	5	23	3	60	39.87	123	1781
EUC_GM_254	Kessenich_BEL_2018	5	47	6	30	36.34	112	1885
EUC_GM_254	Kessenich_BEL_2019	5	16	10	87	35.53	127	4785
EUC_GM_255	NoviSad_SRB_2018	1	15	7	48	43.16	88	1586
EUC_GM_255	NoviSad_SRB_2019	1	15	9	63	40.72	121	2399
EUC_GM_255	Kessenich_BEL_2018	1	39	5	43	40.94	104	1430
EUC_GM_255	Kessenich_BEL_2019	8	22	9	87	38.96	122	4949
EUC_GM_256	NoviSad_SRB_2018	8	14	7	85	44.56	117	2123
EUC_GM_256	NoviSad_SRB_2019	8	14	9	73	45.41	127	2026
EUC_GM_256	Kessenich_BEL_2018	8	38	7	51	41.21	119	1329
EUC_GM_256	Kessenich_BEL_2019	8	15	10	91	38.85	134	5484
EUC_GM_257	NoviSad_SRB_2018	2	13	3	49	45.65	113	1253
EUC_GM_257	NoviSad_SRB_2019	2	13	9	65	41.65	127	1712
EUC_GM_257	Kessenich_BEL_2018	2	37	7	39	40.25	114	1220
EUC_GM_257	Kessenich_BEL_2019	5	18	10	89	40.49	134	4818
EUC_GM_258	NoviSad_SRB_2018	7	15	7	47	40.38	96	2012
EUC_GM_258	NoviSad_SRB_2019	7	15	9	67	40.53	113	2170
EUC_GM_258	Kessenich_BEL_2018	7	39	6	59	38.79	105	1966
EUC_GM_258	Kessenich_BEL_2019	9	15	10	94	36.08	122	2497
EUC_GM_259	NoviSad_SRB_2018	9	16	7	84	41.22	120	2761
EUC_GM_259	NoviSad_SRB_2019	9	16	9	79	43.92	141	2391
EUC_GM_259	Kessenich_BEL_2018	9	40	6	72	34.62	131	3854
EUC_GM_259	Kessenich_BEL_2019	9	21	10	118	38.24	143	6743
EUC_GM_260	NoviSad_SRB_2018	3	17	7	64	43.98	96	2185
EUC_GM_260	NoviSad_SRB_2019	3	17	9	76	39.8	121	1990
EUC_GM_260	Kessenich_BEL_2018	3	41	1	45	42.11	99	2336
EUC_GM_260	Kessenich_BEL_2019	8	13	10	113	39.42	127	4050
EUC_GM_261	NoviSad_SRB_2018	8	17	7	83	0	113	2989
EUC_GM_261	NoviSad_SRB_2019	8	17	9	70	44.13	141	3143
EUC_GM_261	Kessenich_BEL_2018	8	41	6	64	34.22	130	3650
EUC_GM_261	Kessenich_BEL_2019	9	13	10	95	33.24	135	4573
EUC_GM_262	NoviSad_SRB_2018	1	24	9	52	41.03	109	2983
EUC_GM_262	NoviSad_SRB_2019	1	24	9	66	42.01	121	2219
EUC_GM_262	Kessenich_BEL_2018	1	48	7	34	40.54	112	1639
EUC_GM_262	Kessenich_BEL_2019	6	21	9	98	38.5	122	6036
EUC_GM_263	NoviSad_SRB_2018	2	21	7	75	43.14	113	2391
EUC_GM_263	NoviSad_SRB_2019	2	21	9	74	42.75	127	2328
EUC_GM_263	Kessenich_BEL_2018	2	45	7	41	44.82	115	1022
EUC_GM_263	Kessenich_BEL_2019	9	19	10	130	39.59	134	3878
EUC_GM_264	NoviSad_SRB_2018	5	14	7	50	43.06	113	3515
EUC_GM_264	NoviSad_SRB_2019	5	14	9	70	44.41	123	2375
EUC_GM_264	Kessenich_BEL_2018	5	38	9	44	38.98	116	4041
EUC_GM_264	Kessenich_BEL_2019	7	17	10	90	40.23	127	5974
EUC_GM_265	NoviSad_SRB_2018	6	19	9	50	41.49	96	1750
EUC_GM_265	NoviSad_SRB_2019	6	19	9	69	45.63	115	1020
EUC_GM_265	Kessenich_BEL_2018	6	43	1	39	35.4	112	2756
EUC_GM_265	Kessenich_BEL_2019	1	21	10	91	37.94	122	4304
EUC_GM_266	NoviSad_SRB_2018	2	20	7	53	43.21	99	2135
EUC_GM_266	NoviSad_SRB_2019	2	20	9	63	47.73	123	2240
EUC_GM_266	Kessenich_BEL_2018	2	44	5	45	44.4	114	2452
EUC_GM_266	Kessenich_BEL_2019	1	23	9	104	40.91	134	5577
EUC_GM_267	NoviSad_SRB_2018	6	17	7	36	0	96	1638
EUC_GM_267	NoviSad_SRB_2019	6	17	9	28	41.47	121	754
EUC_GM_267	Kessenich_BEL_2018	6	41	9	44	41.98	113	1408
EUC_GM_267	Kessenich_BEL_2019	9	16	10	71	43.3	134	2594
EUC_GM_268	NoviSad_SRB_2018	8	19	7	60	40.77	109	1805
EUC_GM_268	NoviSad_SRB_2019	8	19	9	72	43.06	127	2312
EUC_GM_268	Kessenich_BEL_2018	8	43	7	50	37.03	114	2873
EUC_GM_268	Kessenich_BEL_2019	7	24	10	105	38.45	134	5184
EUC_GM_269	NoviSad_SRB_2018	2	16	9	67	41.29	113	3423
EUC_GM_269	NoviSad_SRB_2019	2	16	9	74	44.32	130	2308
EUC_GM_269	Kessenich_BEL_2018	2	40	3	46	38.18	130	2811
EUC_GM_269	Kessenich_BEL_2019	6	24	9	104	37.59	151	4071
EUC_GM_270	NoviSad_SRB_2018	2	18	7	53	44.57	99	2336
EUC_GM_270	NoviSad_SRB_2019	2	18	9	51	41.81	123	1356
EUC_GM_270	Kessenich_BEL_2018	2	42	1	43	44.07	115	1834
EUC_GM_270	Kessenich_BEL_2019	3	13	10	81	40.45	127	3774
EUC_GM_271	Grossluesewitz_GER_2018	3	8	9	51	39.12	97	2731
EUC_GM_271	Grossluesewitz_GER_2018	5	11	9	49	39.67	98	2650
EUC_GM_271	Grossluesewitz_GER_2018	7	15	9	42	37.53	95	1746
EUC_GM_271	Grossluesewitz_GER_2018	9	8	9	41	38.01	95	2051
EUC_GM_271	Grossluesewitz_GER_2019	1	14	5	53	40.11	114	2305
EUC_GM_271	Grossluesewitz_GER_2019	2	7	7	49	39.56	114	2281
EUC_GM_271	Grossluesewitz_GER_2019	8	13	6	64	39.67	114	2584
EUC_GM_271	Grossluesewitz_GER_2019	10	7	6	57	40.53	114	2712
EUC_GM_271	NoviSad_SRB_2018	2	11	7	41	44.25	88	1873
EUC_GM_271	NoviSad_SRB_2018	3	6	9	38	44.03	88	1768
EUC_GM_271	NoviSad_SRB_2018	4	7	9	38	42.93	88	1453
EUC_GM_271	NoviSad_SRB_2018	5	3	7	49	42.48	88	1504
EUC_GM_271	NoviSad_SRB_2018	7	8	9	39	43.21	88	1734
EUC_GM_271	NoviSad_SRB_2018	8	1	9	52	42.81	88	1333
EUC_GM_271	NoviSad_SRB_2019	2	11	9	30	43.56	109	1462
EUC_GM_271	NoviSad_SRB_2019	3	6	9	28	43.63	109	1804
EUC_GM_271	NoviSad_SRB_2019	4	7	9	33	43.31	109	1532
EUC_GM_271	NoviSad_SRB_2019	5	3	9	34	44.32	109	1686
EUC_GM_271	NoviSad_SRB_2019	7	8	9	35	43.3	109	1624
EUC_GM_271	NoviSad_SRB_2019	8	1	9	19	43.44	109	1085
EUC_GM_271	Kessenich_BEL_2018	2	35	9	38	38.47	93	675
EUC_GM_271	Kessenich_BEL_2018	3	30	7	41	37.93	97	1260
EUC_GM_271	Kessenich_BEL_2018	4	31	9	42	37.41	92	932
EUC_GM_271	Kessenich_BEL_2018	5	27	9	43	36.3	92	1266
EUC_GM_271	Kessenich_BEL_2018	7	32	9	36	38.97	99	1727
EUC_GM_271	Kessenich_BEL_2018	8	25	9	44	36.87	95	1695
EUC_GM_271	Kessenich_BEL_2019	1	12	8	73	39.29	107	1688
EUC_GM_271	Kessenich_BEL_2019	3	6	10	70	38.57	107	1605
EUC_GM_271	Kessenich_BEL_2019	4	3	10	60	39.42	100	1768
EUC_GM_271	Kessenich_BEL_2019	6	4	10	57	38.2	100	3434
EUC_GM_271	Kessenich_BEL_2019	7	7	10	67	39.46	107	1682
EUC_GM_271	Kessenich_BEL_2019	9	8	10	72	38.63	107	1746
EUC_GM_271	Troubsko_CZE_2018	3	5	3	33	46.84	171	49
EUC_GM_271	Troubsko_CZE_2018	5	2	6	32	0	160	91
EUC_GM_271	Troubsko_CZE_2018	9	3	6	35	0	178	363
EUC_GM_271	Troubsko_CZE_2018	10	6	5	40	0	171	128
EUC_GM_271	Troubsko_CZE_2019	1	3	7	52	43.41	128	885
EUC_GM_271	Troubsko_CZE_2019	5	4	8	47	0	128	648
EUC_GM_271	Troubsko_CZE_2019	7	1	8	48	0	128	638
EUC_GM_271	Troubsko_CZE_2019	8	6	7	36	0	128	1008
EUC_GM_272	Grossluesewitz_GER_2018	3	6	5	69	39.48	118	4064
EUC_GM_272	Grossluesewitz_GER_2018	4	13	5	80	39.55	118	4746
EUC_GM_272	Grossluesewitz_GER_2018	8	7	5	50	39.77	98	2551
EUC_GM_272	Grossluesewitz_GER_2018	9	14	5	52	38.68	102	2637
EUC_GM_272	Grossluesewitz_GER_2019	4	7	7	62	40.49	128	3174
EUC_GM_272	Grossluesewitz_GER_2019	5	14	7	73	40.5	128	3335
EUC_GM_272	Grossluesewitz_GER_2019	6	10	6	78	39.35	128	3912
EUC_GM_272	Grossluesewitz_GER_2019	7	6	5	85	40.37	132	3804
EUC_GM_272	NoviSad_SRB_2018	1	4	7	64	40.11	88	2917
EUC_GM_272	NoviSad_SRB_2018	2	7	7	59	40.84	99	2608
EUC_GM_272	NoviSad_SRB_2018	4	10	9	53	40.59	99	2534
EUC_GM_272	NoviSad_SRB_2018	6	2	7	50	40.57	109	2574
EUC_GM_272	NoviSad_SRB_2018	7	5	9	62	40.87	109	2591
EUC_GM_272	NoviSad_SRB_2018	9	12	7	50	39.43	99	2744
EUC_GM_272	NoviSad_SRB_2019	1	4	9	66	42.28	121	2314
EUC_GM_272	NoviSad_SRB_2019	2	7	9	28	42.75	121	2098
EUC_GM_272	NoviSad_SRB_2019	4	10	9	77	40.86	121	2520
EUC_GM_272	NoviSad_SRB_2019	6	2	9	72	41.44	123	2508
EUC_GM_272	NoviSad_SRB_2019	7	5	9	27	41.52	121	2132
EUC_GM_272	NoviSad_SRB_2019	9	12	9	82	41.48	121	2116
EUC_GM_272	Kessenich_BEL_2018	1	28	9	46	40.58	119	3207
EUC_GM_272	Kessenich_BEL_2018	2	31	7	65	42.74	105	2146
EUC_GM_272	Kessenich_BEL_2018	4	34	7	57	37.89	110	2944
EUC_GM_272	Kessenich_BEL_2018	6	26	9	65	36	105	2994
EUC_GM_272	Kessenich_BEL_2018	7	29	9	46	36.66	114	2667
EUC_GM_272	Kessenich_BEL_2018	9	36	9	69	35.17	115	2930
EUC_GM_272	Kessenich_BEL_2019	2	1	10	0	35.99	127	0
EUC_GM_272	Kessenich_BEL_2019	3	11	10	102	37.06	127	4332
EUC_GM_272	Kessenich_BEL_2019	4	12	10	89	37.36	127	5358
EUC_GM_272	Kessenich_BEL_2019	5	2	10	103	35.93	127	3241
EUC_GM_272	Kessenich_BEL_2019	8	9	10	100	36.59	127	5779
EUC_GM_272	Kessenich_BEL_2019	9	6	10	96	36.51	127	5872
EUC_GM_272	Troubsko_CZE_2018	5	5	3	31	46.84	176	37
EUC_GM_272	Troubsko_CZE_2018	6	2	5	35	0	160	165
EUC_GM_272	Troubsko_CZE_2019	2	6	7	65	41.79	155	718
EUC_GM_272	Troubsko_CZE_2019	3	1	7	83	0	155	1132
EUC_GM_272	Troubsko_CZE_2019	7	5	7	63	0	155	1008
EUC_GM_272	Troubsko_CZE_2019	9	2	7	61	0	155	1515
EUC_GM_273	Grossluesewitz_GER_2018	1	8	5	40	40.6	90	1827
EUC_GM_273	Grossluesewitz_GER_2018	6	13	5	41	41.71	92	1795
EUC_GM_273	Grossluesewitz_GER_2019	4	12	7	53	43.06	114	2062
EUC_GM_273	Grossluesewitz_GER_2019	9	6	6	65	41.7	114	2520
EUC_GM_273	NoviSad_SRB_2018	3	2	7	39	0	88	1383
EUC_GM_273	NoviSad_SRB_2018	6	10	7	34	44.99	88	1283
EUC_GM_273	NoviSad_SRB_2019	3	2	9	38	47.92	121	459
EUC_GM_273	NoviSad_SRB_2019	6	10	9	60	45.29	109	1210
EUC_GM_273	Kessenich_BEL_2018	3	26	6	50	40.42	101	1442
EUC_GM_273	Kessenich_BEL_2018	6	34	9	46	39.38	100	2159
EUC_GM_273	Kessenich_BEL_2019	1	5	8	59	40.49	100	1350
EUC_GM_273	Kessenich_BEL_2019	8	12	9	67	39.64	107	4622
EUC_GM_273	Troubsko_CZE_2018	3	2	6	37	44.41	160	623
EUC_GM_273	Troubsko_CZE_2018	4	6	6	44	0	171	321
EUC_GM_273	Troubsko_CZE_2018	6	5	6	45	0	171	391
EUC_GM_273	Troubsko_CZE_2018	7	1	6	40	0	147	421
EUC_GM_273	Troubsko_CZE_2019	5	6	9	34	44.18	128	896
EUC_GM_273	Troubsko_CZE_2019	6	3	9	34	0	128	761
EUC_GM_274	Grossluesewitz_GER_2018	5	14	7	47	40.48	113	3838
EUC_GM_274	Grossluesewitz_GER_2018	7	8	7	38	40.53	103	2082
EUC_GM_274	Grossluesewitz_GER_2019	4	15	7	56	40.92	132	2925
EUC_GM_274	Grossluesewitz_GER_2019	8	7	6	69	40.36	132	3627
EUC_GM_274	NoviSad_SRB_2018	1	9	7	46	43.35	113	2807
EUC_GM_274	NoviSad_SRB_2018	4	4	7	67	0	113	2932
EUC_GM_274	NoviSad_SRB_2019	1	9	9	55	42.49	123	1927
EUC_GM_274	NoviSad_SRB_2019	4	4	9	59	42.45	121	2019
EUC_GM_274	Kessenich_BEL_2018	1	33	7	46	39.71	110	2844
EUC_GM_274	Kessenich_BEL_2018	4	28	9	42	36.14	111	2952
EUC_GM_274	Kessenich_BEL_2019	1	8	10	93	37.29	127	7516
EUC_GM_274	Kessenich_BEL_2019	5	5	10	82	37.57	122	6460
EUC_GM_274	Troubsko_CZE_2018	2	1	6	32	44.3	130	353
EUC_GM_274	Troubsko_CZE_2018	9	5	5	40	0	171	160
EUC_GM_274	Troubsko_CZE_2019	4	4	9	37	41	155	989
EUC_GM_274	Troubsko_CZE_2019	6	2	8	43	0	155	1154
EUC_GM_275	Grossluesewitz_GER_2018	3	10	6	44	39.5	118	4154
EUC_GM_275	Grossluesewitz_GER_2018	6	7	6	48	38.66	123	3476
EUC_GM_275	Grossluesewitz_GER_2019	3	10	6	47	37.68	132	2869
EUC_GM_275	Grossluesewitz_GER_2019	8	5	5	63	41.34	132	3898
EUC_GM_275	NoviSad_SRB_2018	5	5	7	40	40.33	109	3691
EUC_GM_275	NoviSad_SRB_2018	7	12	7	51	39.33	113	3019
EUC_GM_275	NoviSad_SRB_2019	5	5	9	64	39.8	127	2473
EUC_GM_275	NoviSad_SRB_2019	7	12	9	55	39.29	127	2953
EUC_GM_275	Kessenich_BEL_2018	5	29	9	41	35.31	114	3375
EUC_GM_275	Kessenich_BEL_2018	7	36	9	34	33.3	119	2712
EUC_GM_275	Kessenich_BEL_2019	4	7	9	80	36.68	127	7140
EUC_GM_275	Kessenich_BEL_2019	7	3	9	76	36.94	127	5774
EUC_GM_275	Troubsko_CZE_2018	4	3	6	42	42.85	178	793
EUC_GM_275	Troubsko_CZE_2018	6	6	6	36	0	171	637
EUC_GM_275	Troubsko_CZE_2019	1	5	8	43	41.31	146	141
EUC_GM_275	Troubsko_CZE_2019	10	1	8	58	0	146	1825
EUC_GM_276	Grossluesewitz_GER_2018	3	12	6	61	39.1	105	3733
EUC_GM_276	Grossluesewitz_GER_2018	8	5	6	59	38.46	102	3022
EUC_GM_276	Grossluesewitz_GER_2019	5	8	6	73	38.63	128	3470
EUC_GM_276	Grossluesewitz_GER_2019	7	12	6	93	38.53	128	3504
EUC_GM_276	NoviSad_SRB_2018	5	12	7	65	40.24	109	1763
EUC_GM_276	NoviSad_SRB_2018	9	3	7	55	40.7	99	2663
EUC_GM_276	NoviSad_SRB_2019	5	12	9	73	39.87	123	2718
EUC_GM_276	NoviSad_SRB_2019	9	3	9	57	40.46	121	2060
EUC_GM_276	Kessenich_BEL_2018	5	36	6	43	36.95	112	1659
EUC_GM_276	Kessenich_BEL_2018	9	27	9	56	34.97	113	2937
EUC_GM_276	Kessenich_BEL_2019	3	9	10	94	34.88	127	2992
EUC_GM_276	Kessenich_BEL_2019	8	5	10	91	34.36	127	2189
EUC_GM_276	Troubsko_CZE_2018	1	6	5	31	43.44	178	212
EUC_GM_276	Troubsko_CZE_2018	8	2	6	39	0	147	742
EUC_GM_276	Troubsko_CZE_2019	2	2	7	72	36.97	146	1139
EUC_GM_276	Troubsko_CZE_2019	6	6	8	63	0	146	689
EUC_GM_277	Grossluesewitz_GER_2018	9	9	7	42	41.05	98	2111
EUC_GM_277	Grossluesewitz_GER_2019	7	11	5	87	40.25	118	2824
EUC_GM_277	NoviSad_SRB_2018	3	10	7	63	42.11	88	1064
EUC_GM_277	NoviSad_SRB_2019	3	10	9	60	43.92	121	1721
EUC_GM_277	Kessenich_BEL_2018	3	34	9	44	41.15	107	2317
EUC_GM_277	Kessenich_BEL_2019	7	1	10	90	39.89	122	2894
EUC_GM_278	Grossluesewitz_GER_2018	6	15	5	47	38.91	105	2134
EUC_GM_278	Grossluesewitz_GER_2019	10	11	5	76	39.54	132	2713
EUC_GM_278	NoviSad_SRB_2018	9	5	7	26	41.43	96	1297
EUC_GM_278	NoviSad_SRB_2019	9	5	9	57	42.68	115	1282
EUC_GM_278	Kessenich_BEL_2018	9	29	9	53	34.78	114	2390
EUC_GM_278	Kessenich_BEL_2019	5	1	10	69	37.43	122	3764
EUC_GM_279	Grossluesewitz_GER_2018	5	9	7	49	40.25	109	3494
EUC_GM_279	Grossluesewitz_GER_2019	1	15	5	52	38.99	128	2093
EUC_GM_279	NoviSad_SRB_2018	6	5	7	37	41.94	96	1204
EUC_GM_279	NoviSad_SRB_2019	6	5	9	38	42.27	113	1773
EUC_GM_279	Kessenich_BEL_2018	6	29	9	46	38.95	105	2256
EUC_GM_279	Kessenich_BEL_2019	9	4	10	92	37.67	122	4369
EUC_GM_280	Grossluesewitz_GER_2018	9	12	9	35	41.06	98	1852
EUC_GM_280	Grossluesewitz_GER_2019	4	8	7	60	40.26	121	2656
EUC_GM_280	NoviSad_SRB_2018	3	4	9	54	39.81	96	1827
EUC_GM_280	NoviSad_SRB_2019	3	4	9	69	42.7	121	2150
EUC_GM_280	Kessenich_BEL_2018	3	28	9	56	35.14	104	3089
EUC_GM_280	Kessenich_BEL_2019	7	6	10	89	35.52	122	4562
EUC_GM_281	Grossluesewitz_GER_2018	3	5	7	72	40.15	105	3746
EUC_GM_281	Grossluesewitz_GER_2019	3	11	6	66	39.31	132	2819
EUC_GM_281	NoviSad_SRB_2018	6	11	7	39	43.67	96	1626
EUC_GM_281	NoviSad_SRB_2019	6	11	9	32	44.62	121	2266
EUC_GM_281	Kessenich_BEL_2018	6	35	9	44	39.36	113	2338
EUC_GM_281	Kessenich_BEL_2019	9	5	10	93	38.46	127	5122
EUC_GM_282	Grossluesewitz_GER_2018	6	12	7	38	38.71	97	1875
EUC_GM_282	Grossluesewitz_GER_2019	9	12	6	65	38.46	132	2441
EUC_GM_282	NoviSad_SRB_2018	3	12	7	48	39.93	96	1374
EUC_GM_282	NoviSad_SRB_2019	3	12	9	66	40.31	115	800
EUC_GM_282	Kessenich_BEL_2018	3	36	9	42	38.59	101	1668
EUC_GM_282	Kessenich_BEL_2019	6	3	9	82	35.38	122	3404
EUC_GM_283	Grossluesewitz_GER_2018	5	13	7	51	39.5	97	3434
EUC_GM_283	Grossluesewitz_GER_2019	3	12	7	56	42.73	114	2860
EUC_GM_283	NoviSad_SRB_2018	1	2	9	56	42.9	99	2277
EUC_GM_283	NoviSad_SRB_2019	1	2	9	61	42.79	127	749
EUC_GM_283	Kessenich_BEL_2018	1	26	9	58	41.33	99	3507
EUC_GM_283	Kessenich_BEL_2019	4	1	10	86	37	118	2924
EUC_GM_284	Grossluesewitz_GER_2018	9	13	7	43	39.44	98	2257
EUC_GM_284	Grossluesewitz_GER_2019	9	7	7	78	39.88	114	4021
EUC_GM_284	NoviSad_SRB_2018	7	1	7	59	41.56	99	2189
EUC_GM_284	NoviSad_SRB_2019	7	1	9	37	41.71	123	1939
EUC_GM_284	Kessenich_BEL_2018	7	25	9	53	35.01	103	2826
EUC_GM_284	Kessenich_BEL_2019	6	10	10	81	36.44	122	5163
EUC_GM_285	Grossluesewitz_GER_2018	7	9	9	31	36.3	95	2150
EUC_GM_285	Grossluesewitz_GER_2019	10	6	6	42	38.58	114	2308
EUC_GM_285	NoviSad_SRB_2018	8	7	9	34	43.3	88	1573
EUC_GM_285	NoviSad_SRB_2019	8	7	9	77	43.62	113	1295
EUC_GM_285	Kessenich_BEL_2018	8	31	9	36	36.94	101	1406
EUC_GM_285	Kessenich_BEL_2019	7	12	10	44	38.91	100	4416
EUC_GM_286	Grossluesewitz_GER_2018	8	8	2	56	39.99	123	1460
EUC_GM_286	Grossluesewitz_GER_2019	5	12	7	68	40.45	132	2429
EUC_GM_286	NoviSad_SRB_2018	7	10	3	68	42.39	111	823
EUC_GM_286	NoviSad_SRB_2019	7	10	9	76	42.4	123	1210
EUC_GM_286	Kessenich_BEL_2018	7	34	2	63	37.36	115	2608
EUC_GM_286	Kessenich_BEL_2019	1	6	10	80	38.54	127	6346
EUC_GM_287	Grossluesewitz_GER_2018	1	15	5	76	43.19	172	1248
EUC_GM_287	Grossluesewitz_GER_2019	3	4	9	96	39.37	160	2545
EUC_GM_287	NoviSad_SRB_2018	7	7	7	91	42.99	125	2688
EUC_GM_287	NoviSad_SRB_2019	7	7	9	83	42.79	141	2659
EUC_GM_287	Kessenich_BEL_2018	7	31	6	72	33.93	130	1196
EUC_GM_287	Kessenich_BEL_2019	7	2	10	98	35.59	135	966
EUC_GM_288	Grossluesewitz_GER_2018	10	7	6	54	39.15	103	2121
EUC_GM_288	Grossluesewitz_GER_2019	10	14	5	57	40.7	132	2306
EUC_GM_288	NoviSad_SRB_2018	6	1	7	62	41.91	96	1967
EUC_GM_288	NoviSad_SRB_2019	6	1	9	79	42.87	127	1183
EUC_GM_288	Kessenich_BEL_2018	6	25	9	55	37.78	112	2214
EUC_GM_288	Kessenich_BEL_2019	5	3	10	83	37.32	127	4485
EUC_GM_289	Grossluesewitz_GER_2018	2	8	5	46	43.87	102	2136
EUC_GM_289	Grossluesewitz_GER_2019	6	14	7	60	46.34	114	2455
EUC_GM_289	NoviSad_SRB_2018	9	1	7	41	46.01	96	1521
EUC_GM_289	NoviSad_SRB_2019	9	1	9	59	43.22	121	1213
EUC_GM_289	Kessenich_BEL_2018	9	25	9	48	40.84	105	2472
EUC_GM_289	Kessenich_BEL_2019	2	11	10	58	43.48	122	2750
EUC_GM_290	Grossluesewitz_GER_2018	7	7	9	47	37.62	97	2174
EUC_GM_290	Grossluesewitz_GER_2019	7	10	5	81	39.42	118	2830
EUC_GM_290	NoviSad_SRB_2018	2	4	9	58	41.76	88	1927
EUC_GM_290	NoviSad_SRB_2019	2	4	9	40	42.57	109	1251
EUC_GM_290	Kessenich_BEL_2018	2	28	9	48	42.32	100	2378
EUC_GM_290	Kessenich_BEL_2019	6	12	10	97	37.33	122	1064
EUC_GM_291	Grossluesewitz_GER_2018	1	9	5	51	39.82	102	1979
EUC_GM_291	Grossluesewitz_GER_2019	3	7	7	67	38.33	121	2916
EUC_GM_291	NoviSad_SRB_2018	6	6	7	54	40.29	96	2449
EUC_GM_291	NoviSad_SRB_2019	6	6	9	60	41.99	121	2457
EUC_GM_291	Kessenich_BEL_2018	6	30	7	52	37.8	115	2836
EUC_GM_291	Kessenich_BEL_2019	1	1	10	96	39.6	122	0
EUC_GM_292	Grossluesewitz_GER_2018	1	6	5	53	39.54	102	1524
EUC_GM_292	Grossluesewitz_GER_2019	2	13	7	67	40.32	132	2296
EUC_GM_292	NoviSad_SRB_2018	3	3	7	37	43.01	99	1183
EUC_GM_292	NoviSad_SRB_2019	3	3	9	69	41.65	121	2103
EUC_GM_292	Kessenich_BEL_2018	3	27	7	53	36.8	113	3210
EUC_GM_292	Kessenich_BEL_2019	5	12	9	83	0	127	0
EUC_GM_293	Grossluesewitz_GER_2018	1	14	5	55	40.61	111	2040
EUC_GM_293	Grossluesewitz_GER_2019	3	14	7	66	38.81	132	2611
EUC_GM_293	NoviSad_SRB_2018	7	9	7	32	40.53	109	1853
EUC_GM_293	NoviSad_SRB_2019	7	9	9	64	42.65	127	1900
EUC_GM_293	Kessenich_BEL_2018	7	33	9	52	36.64	119	3666
EUC_GM_293	Kessenich_BEL_2019	6	2	10	86	35.78	127	3886
EUC_GM_294	Grossluesewitz_GER_2018	8	6	7	44	40.73	98	2553
EUC_GM_294	Grossluesewitz_GER_2019	1	13	7	47	41.59	121	2424
EUC_GM_294	NoviSad_SRB_2018	4	12	9	37	41.95	96	2275
EUC_GM_294	NoviSad_SRB_2019	4	12	9	26	41.53	121	1127
EUC_GM_294	Kessenich_BEL_2018	4	36	9	42	39.81	103	2180
EUC_GM_294	Kessenich_BEL_2019	2	6	10	74	38.87	122	5882
EUC_GM_295	Grossluesewitz_GER_2018	9	6	9	52	38.28	102	2716
EUC_GM_295	Grossluesewitz_GER_2019	7	9	5	76	40.05	132	3444
EUC_GM_295	NoviSad_SRB_2018	4	9	9	48	40.44	96	2514
EUC_GM_295	NoviSad_SRB_2019	4	9	9	29	42.13	121	2322
EUC_GM_295	Kessenich_BEL_2018	4	33	7	48	38.96	103	2972
EUC_GM_295	Kessenich_BEL_2019	6	8	10	100	36.89	122	5068
EUC_GM_296	Grossluesewitz_GER_2018	4	12	9	83	39.84	123	4085
EUC_GM_296	Grossluesewitz_GER_2019	10	10	6	92	41.1	139	2886
EUC_GM_296	NoviSad_SRB_2018	3	7	9	76	42.08	113	2927
EUC_GM_296	NoviSad_SRB_2019	3	7	9	91	41.01	127	1503
EUC_GM_296	Kessenich_BEL_2018	3	31	6	81	36.66	116	1640
EUC_GM_296	Kessenich_BEL_2019	3	10	10	90	37.27	135	5122
EUC_GM_297	Grossluesewitz_GER_2018	1	12	5	47	40.97	112	2661
EUC_GM_297	Grossluesewitz_GER_2019	1	10	9	60	40.5	132	2872
EUC_GM_297	NoviSad_SRB_2018	4	1	7	58	43.38	113	2274
EUC_GM_297	NoviSad_SRB_2019	4	1	9	76	44.04	127	2324
EUC_GM_297	Kessenich_BEL_2018	4	25	9	64	37.16	114	3098
EUC_GM_297	Kessenich_BEL_2019	3	8	10	94	36.05	127	6529
EUC_GM_298	Grossluesewitz_GER_2018	2	15	5	51	42.32	109	2669
EUC_GM_298	Grossluesewitz_GER_2019	7	7	7	78	41.45	132	3295
EUC_GM_298	NoviSad_SRB_2018	2	6	9	45	40.89	96	2154
EUC_GM_298	NoviSad_SRB_2019	2	6	9	37	43.41	121	2331
EUC_GM_298	Kessenich_BEL_2018	2	30	9	58	44.14	113	1541
EUC_GM_298	Kessenich_BEL_2019	3	1	10	80	36.45	122	0
EUC_GM_299	Grossluesewitz_GER_2018	2	13	5	53	40.01	106	2641
EUC_GM_299	Grossluesewitz_GER_2019	4	10	7	68	40.61	132	2731
EUC_GM_299	NoviSad_SRB_2018	1	11	9	56	0	111	2196
EUC_GM_299	NoviSad_SRB_2019	1	11	9	41	41.96	123	2250
EUC_GM_299	Kessenich_BEL_2018	1	35	9	56	39.09	114	2730
EUC_GM_299	Kessenich_BEL_2019	7	8	10	75	35.48	122	5103
EUC_GM_300	Grossluesewitz_GER_2018	10	9	6	51	40.14	102	2046
EUC_GM_300	Grossluesewitz_GER_2019	4	13	7	63	41.18	132	2197
EUC_GM_300	NoviSad_SRB_2018	9	11	9	52	42.68	96	2294
EUC_GM_300	NoviSad_SRB_2019	9	11	9	71	44.89	121	1308
EUC_GM_300	Kessenich_BEL_2018	9	35	9	61	35.25	115	2554
EUC_GM_300	Kessenich_BEL_2019	2	5	10	79	38.19	135	5006
EUC_GM_301	Grossluesewitz_GER_2018	10	13	6	42	38.75	105	1730
EUC_GM_301	Grossluesewitz_GER_2019	6	11	5	69	40.07	132	3711
EUC_GM_301	NoviSad_SRB_2018	9	9	9	41	41.3	109	1833
EUC_GM_301	NoviSad_SRB_2019	9	9	9	66	43.03	130	2221
EUC_GM_301	Kessenich_BEL_2018	9	33	9	63	34.72	114	4078
EUC_GM_301	Kessenich_BEL_2019	4	9	10	65	36.92	127	6945
EUC_GM_302	Grossluesewitz_GER_2018	10	5	7	58	40.22	110	4285
EUC_GM_302	Grossluesewitz_GER_2019	3	9	9	60	43.12	121	3307
EUC_GM_302	NoviSad_SRB_2018	4	3	7	37	42.91	109	2322
EUC_GM_302	NoviSad_SRB_2019	4	3	9	51	44.37	127	1431
EUC_GM_302	Kessenich_BEL_2018	4	27	9	52	38	115	3338
EUC_GM_302	Kessenich_BEL_2019	4	5	10	84	36.72	127	5316
EUC_GM_303	Grossluesewitz_GER_2018	8	15	6	43	41.27	123	2426
EUC_GM_303	Grossluesewitz_GER_2019	5	10	6	59	43.12	132	3255
EUC_GM_303	NoviSad_SRB_2018	4	8	9	45	42.27	109	2805
EUC_GM_303	NoviSad_SRB_2019	4	8	9	33	43.73	123	2100
EUC_GM_303	Kessenich_BEL_2018	4	32	9	54	37.49	113	2990
EUC_GM_303	Kessenich_BEL_2019	9	10	10	91	39.31	127	5391
EUC_GM_304	Grossluesewitz_GER_2018	9	11	6	45	40.99	102	2075
EUC_GM_304	Grossluesewitz_GER_2019	1	12	9	62	40.01	132	2073
EUC_GM_304	NoviSad_SRB_2018	2	2	9	44	45.51	111	1782
EUC_GM_304	NoviSad_SRB_2019	2	2	9	51	43.62	127	954
EUC_GM_304	Kessenich_BEL_2018	2	26	6	53	46.04	119	2213
EUC_GM_304	Kessenich_BEL_2019	1	4	10	82	40.24	127	4873
EUC_GM_305	Grossluesewitz_GER_2018	7	5	6	54	40.36	102	2682
EUC_GM_305	Grossluesewitz_GER_2019	9	5	8	79	43.67	132	3469
EUC_GM_305	NoviSad_SRB_2018	4	2	9	63	41.36	96	2674
EUC_GM_305	NoviSad_SRB_2019	4	2	9	44	44.6	121	1930
EUC_GM_305	Kessenich_BEL_2018	4	26	9	58	37.67	110	2841
EUC_GM_305	Kessenich_BEL_2019	2	12	10	89	39.02	127	4768
EUC_GM_306	Grossluesewitz_GER_2018	6	14	9	64	39.87	98	2146
EUC_GM_306	Grossluesewitz_GER_2019	1	11	6	69	42.02	114	2349
EUC_GM_306	NoviSad_SRB_2018	4	5	7	47	41.8	96	2286
EUC_GM_306	NoviSad_SRB_2019	4	5	9	28	43.28	121	2065
EUC_GM_306	Kessenich_BEL_2018	4	29	9	48	38.8	105	2299
EUC_GM_306	Kessenich_BEL_2019	5	9	9	86	37.98	122	3543
EUC_GM_307	Grossluesewitz_GER_2018	1	10	5	34	38.99	97	2329
EUC_GM_307	Grossluesewitz_GER_2019	9	15	5	42	39.94	114	2866
EUC_GM_307	NoviSad_SRB_2018	8	10	7	33	41.45	88	924
EUC_GM_307	NoviSad_SRB_2019	8	10	9	23	40.07	113	1874
EUC_GM_307	Kessenich_BEL_2018	8	34	9	35	34.14	99	1820
EUC_GM_307	Kessenich_BEL_2019	2	4	10	34	38.53	107	1373
EUC_GM_308	Grossluesewitz_GER_2018	4	10	6	45	38.04	98	3178
EUC_GM_308	Grossluesewitz_GER_2019	6	9	6	48	37.82	114	2774
EUC_GM_308	NoviSad_SRB_2018	6	9	9	40	40.25	88	1026
EUC_GM_308	NoviSad_SRB_2019	6	9	9	62	42.38	113	1500
EUC_GM_308	Kessenich_BEL_2018	6	33	9	35	36.25	97	1707
EUC_GM_308	Kessenich_BEL_2019	3	3	10	48	37.49	107	3407
EUC_GM_309	Grossluesewitz_GER_2018	3	9	6	68	41.86	103	3589
EUC_GM_309	Grossluesewitz_GER_2019	6	13	7	79	40.45	139	1792
EUC_GM_309	NoviSad_SRB_2018	2	3	7	47	41.83	96	1323
EUC_GM_309	NoviSad_SRB_2019	2	3	9	23	44.37	121	1721
EUC_GM_309	Kessenich_BEL_2018	2	27	3	54	43.73	115	2698
EUC_GM_309	Kessenich_BEL_2019	9	12	10	88	40.53	127	2758
EUC_GM_310	Grossluesewitz_GER_2018	3	15	6	65	39.48	118	3560
EUC_GM_310	Grossluesewitz_GER_2019	9	13	6	86	41.53	132	3526
EUC_GM_310	NoviSad_SRB_2018	1	1	7	43	44.58	111	1668
EUC_GM_310	NoviSad_SRB_2018	8	9	7	44	42.29	113	1463
EUC_GM_310	NoviSad_SRB_2019	1	1	9	31	44.7	127	1781
EUC_GM_310	NoviSad_SRB_2019	8	9	9	47	45.39	130	2002
EUC_GM_310	Kessenich_BEL_2018	1	25	7	51	40.49	112	3137
EUC_GM_310	Kessenich_BEL_2018	8	33	9	52	34.49	116	3732
EUC_GM_310	Kessenich_BEL_2019	3	4	10	97	35.69	127	6872
EUC_GM_310	Kessenich_BEL_2019	6	11	10	90	36.98	127	6066
EUC_GM_311	Grossluesewitz_GER_2018	6	10	6	32	42.94	97	1765
EUC_GM_311	Grossluesewitz_GER_2019	7	14	7	34	46.56	114	2011
EUC_GM_311	NoviSad_SRB_2018	8	8	6	30	0	88	603
EUC_GM_311	NoviSad_SRB_2019	8	8	9	27	52.63	109	876
EUC_GM_311	Kessenich_BEL_2018	8	32	9	28	42.28	104	1066
EUC_GM_311	Kessenich_BEL_2019	1	3	10	34	44.39	107	1746
[truncated: 290 more rows]
