# Supplementary material for: Phenotypic characterization of soybean genetic resources at multiple locations: breeding implications for enhancing environmental resilience, yield and protein content
Source: Front Plant Sci. 2025 Apr 7;16:1422162. doi: 10.3389/fpls.2025.1422162 (PMC12009817; doi:10.3389/fpls.2025.1422162)
Supplement: Supplementary file 3 [file Table3.xlsx]

## Sheet: Accession list
Supplementary table S1: Accessions used in multi site trials
EUCLEG code	Accession name	Maturity group	Country
EUC_GM_001	Galina	I/II	Serbia
EUC_GM_002	Jilin 34	I/II	China
EUC_GM_003	Hei nong 30	I/II	China
EUC_GM_004	MN1302	I/II	USA
EUC_GM_005	Suzumaru	I/II	Japan
EUC_GM_006	Valjevka	I/II	Serbia
EUC_GM_007	Adonai	I/II	Italy
EUC_GM_008	Almas	I/II	Italy
EUC_GM_009	Altona	I/II	Canada
EUC_GM_010	Amma	I/II	Italy
EUC_GM_011	Ananda	I/II	Italy
EUC_GM_012	Armavirskaya 4	I/II	Russia
EUC_GM_013	Buenos	I/II	Italy
EUC_GM_014	Daciana	I/II	Romania
EUC_GM_015	Darina TD	I/II	Romania
EUC_GM_016	Khutorianka	I/II	Ukraine
EUC_GM_017	Krasnodar 391-89	I/II	Russia
EUC_GM_018	Malina TD	I/II	Romania
EUC_GM_019	Mandala	I/II	Italy
EUC_GM_020	Naya	I/II	Canada
EUC_GM_021	OAC Kent	I/II	Canada
EUC_GM_022	Oana F	I/II	Romania
EUC_GM_023	Prana	I/II	Italy
EUC_GM_024	Proto	I/II	USA
EUC_GM_025	Richy	I/II	Bulgaria
EUC_GM_026	Rosa	I/II	Bulgaria
EUC_GM_027	Srebrina	I/II	Bulgaria
EUC_GM_028	Xonia	I/II	Italy
EUC_GM_029	ZPL 4	I/II	Serbia
EUC_GM_030	ZPL 5	I/II	Serbia
EUC_GM_031	-	I/II	China
EUC_GM_032	-	I/II	China
EUC_GM_033	-	I/II	China
EUC_GM_034	(GL 2669/90)	I/II	USA
EUC_GM_035	(Hong feng No. 3)	I/II	China
EUC_GM_036	(K-002)	I/II	Russia
EUC_GM_037	Aan tu dang di hei dou	I/II	China
EUC_GM_038	Aires	I/II	Italy
EUC_GM_039	Ascasubi	I/II	Italy
EUC_GM_040	Atlas	I/II	Romania
EUC_GM_041	Bahia	I/II	Italy
EUC_GM_042	Balvanska	I/II	Hungary
EUC_GM_043	Beda	I/II	Germany
EUC_GM_044	Beiliang No. 11	I/II	China
EUC_GM_045	Blancas	I/II	Italy
EUC_GM_046	Bora	I/II	Germany
EUC_GM_047	Cha dou	I/II	China
EUC_GM_048	Chico	I/II	USA
EUC_GM_049	Crina F	I/II	Romania
EUC_GM_050	Cristina TD	I/II	Romania
EUC_GM_051	Dawson	I/II	USA
EUC_GM_052	Dieckmanns Fruhegelb	I/II	Germany
EUC_GM_053	Dnepropetrovsk 12	I/II	Ukraine
EUC_GM_054	Dong Nong 37	I/II	China
EUC_GM_055	Eugen	I/II	Romania
EUC_GM_056	Felix	I/II	Romania
EUC_GM_057	Gang 81-128-1	I/II	China
EUC_GM_058	Glenwood	I/II	USA
EUC_GM_059	He feng 35	I/II	China
EUC_GM_060	Hei He No. 9	I/II	China
EUC_GM_061	Hei nong 40	I/II	China
EUC_GM_062	Jilin 8966-25	I/II	China
EUC_GM_063	Jilin 8978-6	I/II	China
EUC_GM_064	K 93-600	I/II	China
EUC_GM_065	Kariyutaka	I/II	Japan
EUC_GM_066	Kirowogradskaja 5	I/II	Ukraine
EUC_GM_067	Kitti	I/II	Germany
EUC_GM_068	Lambert	I/II	USA
EUC_GM_069	Noir des Freres Dippe	I/II	France
EUC_GM_070	Norddeutsche Schwarze Matt	I/II	Germany
EUC_GM_071	NS-17	I/II	Serbia
EUC_GM_072	Onix	I/II	Romania
EUC_GM_073	Ozzie	I/II	USA
EUC_GM_074	Pannonia 10	I/II	NA
EUC_GM_075	Pedro	I/II	Italy
EUC_GM_076	Poppelsdorf	I/II	NA
EUC_GM_077	Reatz	I/II	Hungary
EUC_GM_078	Ronda	I/II	Germany
EUC_GM_079	SG Eider	I/II	Canada
EUC_GM_080	SG Havane	I/II	Canada
EUC_GM_081	Smolianka	I/II	Ukraine
EUC_GM_082	Soja 74/60 Dormburger st	I/II	Germany
EUC_GM_083	Soja-B 49/58 R	I/II	Germany
EUC_GM_084	Strengs Weihenstephaner	I/II	Germany
EUC_GM_085	Traverse	I/II	USA
EUC_GM_086	Tubinger	I/II	Germany
EUC_GM_087	Vera	I/II	NA
EUC_GM_088	Vitiaz' 50	I/II	Russia
EUC_GM_089	VU-5828	I/II	NA
EUC_GM_090	Zora	I/II	Czechoslovakia
EUC_GM_091	Fortuna	0	Serbia
EUC_GM_092	Primus	0	Canada
EUC_GM_093	Lenka	0	Canada
EUC_GM_094	OAC Wallace	0	Canada
EUC_GM_095	Omega Vinnytska	0	Ukraine
EUC_GM_096	Pepita	0	Italy
EUC_GM_097	12-0074-B-001-003-006-B-009	0	Belgium
EUC_GM_098	Ada	0	USA
EUC_GM_099	Aljba	0	NA
EUC_GM_100	Armor	0	NA
EUC_GM_101	Dunajka	0	Czechoslovakia
EUC_GM_102	Effi	0	Germany
EUC_GM_103	Frajla	0	NA
EUC_GM_104	McCall	0	USA
EUC_GM_105	NS Alfa	0	Serbia
EUC_GM_106	NS-401008	0	Serbia
EUC_GM_107	NS-401036	0	Serbia
EUC_GM_108	NS-L-401001	0	Serbia
EUC_GM_109	NS-L-401036	0	Serbia
EUC_GM_110	NS-L-404266	0	Serbia
EUC_GM_111	Aurora	0	Serbia
EUC_GM_112	OAC Lakeview	0	Canada
EUC_GM_113	Oriana	0	Ukraine
EUC_GM_114	Princess	0	Ukraine
EUC_GM_115	Ruzynska KM-9	0	Czechoslovakia
EUC_GM_116	S17L2514	0	Belgium
EUC_GM_117	Silvia	0	Switzerland
EUC_GM_118	ZPL 1	0	Serbia
EUC_GM_119	ZPL 2	0	Serbia
EUC_GM_120	ZPL 3	0	Serbia
EUC_GM_121	11-0004-B-B-003-001-004-B-002	0	Belgium
EUC_GM_122	11-0011-B-B-037-004-007-B-006	0	Belgium
EUC_GM_123	11-0015-B-B-079-002-004-B-002	0	Belgium
EUC_GM_124	11-0015-B-B-181-002-006-B-008	0	Belgium
EUC_GM_125	12-0022-B-040-002-007-B-001	0	Belgium
EUC_GM_126	12-0026-B-043-001-006-B-006	0	Belgium
EUC_GM_127	Ekvilibrijum	0	NA
EUC_GM_128	Alisa	0	NA
EUC_GM_129	Apache	0	Canada
EUC_GM_130	Princeza	0	NA
EUC_GM_131	Backa	0	NA
EUC_GM_132	NS Atlas	0	NA
EUC_GM_133	Bei feng No. 3	0	China
EUC_GM_134	Belka	0	NA
EUC_GM_135	Bydgoska 071	0	Poland
EUC_GM_136	Cervin	0	Switzerland
EUC_GM_137	Chirovogradskaja 2	0	Moldavia
EUC_GM_138	Daksoy	0	USA
EUC_GM_139	Goldsoy	0	NA
EUC_GM_140	Grignon 4	0	France
EUC_GM_141	Herb	0	NA
EUC_GM_142	HU12.S703-028	0	Germany
EUC_GM_143	Itocista	0	Poland
EUC_GM_144	Julija	0	NA
EUC_GM_145	Kalmit	0	Germany
EUC_GM_146	Kamianetz	0	France
EUC_GM_147	KKG1	0	NA
EUC_GM_148	Kolubara	0	NA
EUC_GM_149	Krajina	0	NA
EUC_GM_150	Krasnodar3	0	NA
EUC_GM_151	Lada	0	Russia
EUC_GM_152	Louidor	0	France
EUC_GM_153	LS - 8	0	NA
EUC_GM_154	Lucky Lion	0	NA
EUC_GM_155	Murzynka	0	Poland
EUC_GM_156	Nen Tszjan Da Doau	0	China
EUC_GM_157	Norchief	0	NA
EUC_GM_158	Novosadska Rana	0	Yougouslavia
EUC_GM_159	NS-6	0	Serbia
EUC_GM_160	NS-L-200144	0	Serbia
EUC_GM_161	NS-L-201196	0	Serbia
EUC_GM_162	OS289	0	NA
EUC_GM_163	Panonia8	0	NA
EUC_GM_164	Ros	0	Belarus
EUC_GM_165	NS Zoja	0	NA
EUC_GM_166	SG Anser	0	Canada
EUC_GM_167	Sirena	0	NA
EUC_GM_168	Skorospelka 3	0	Russia
EUC_GM_169	Soja-C.-St. 1/58	0	Germany
EUC_GM_170	Sremica	0	NA
EUC_GM_171	Starachramiskaya	0	Russia
EUC_GM_172	Strain No. 14	0	Germany
EUC_GM_173	Toyokomachi	0	Japan
EUC_GM_174	Toyomusume	0	Japan
EUC_GM_175	Trzic Rana	0	Romania
EUC_GM_176	Valenta	0	NA
EUC_GM_177	Vilana	0	NA
EUC_GM_178	Vinca	0	Hungary
EUC_GM_179	Zefir	0	NA
EUC_GM_180	Ras 20	0	NA
EUC_GM_181	Bettina	00	Canada
EUC_GM_182	Favorit	00	Serbia
EUC_GM_183	Amadea	00	Austria
EUC_GM_184	Gracia	00	NA
EUC_GM_185	Kofu	00	NA
EUC_GM_186	Regina	00	Germany
EUC_GM_187	Aida	00	Czechoslovakia
EUC_GM_188	Antonia	00	Austria
EUC_GM_189	Asuka	00	Canada
EUC_GM_190	Birka	00	Germany
EUC_GM_191	Brunensis	00	Canada
EUC_GM_192	Caloria	00	Germany
EUC_GM_193	Cordoba	00	NA
EUC_GM_194	Danica	00	NA
EUC_GM_195	Dorena	00	Germany
EUC_GM_196	Emina	00	NA
EUC_GM_197	GM12913	00	NA
EUC_GM_198	GM2601	00	NA
EUC_GM_199	HM 648	00	Czechoslovakia
EUC_GM_200	HM AS 84	00	Czechoslovakia
EUC_GM_201	Holesavska	00	Czech Republic
EUC_GM_202	Korus	00	NA
EUC_GM_203	Madarska zluta	00	Czechoslovakia
EUC_GM_204	Maple Arrow	00	Canada
EUC_GM_205	Nigra	00	Czechoslovakia
EUC_GM_206	NS-L-200142	00	NA
EUC_GM_207	Polanka	00	Czechoslovakia
EUC_GM_208	Rita	00	Czechoslovakia
EUC_GM_209	S17L2518	00	Belgium
EUC_GM_210	S17L2519	00	Belgium
EUC_GM_211	Silesia	00	Canada
EUC_GM_212	To 1649	00	Czechoslovakia
EUC_GM_213	UO 8-491	00	Czechoslovakia
EUC_GM_214	Viola	00	Canada
EUC_GM_215	Acme	00	Canada
EUC_GM_216	Agate	00	Japan
EUC_GM_217	Boly44	00	NA
EUC_GM_218	Bosa	00	NA
EUC_GM_219	Brillmayerova Giesenska 108	00	Czechoslovakia
EUC_GM_220	Coment	00	NA
EUC_GM_221	DanicaHR	00	Serbia
EUC_GM_222	Dusica	00	NA
EUC_GM_223	EU_ASR_004 11-0015-B-B-262-002-001-B-B-B	00	Belgium
EUC_GM_224	EU_ASR_005 12-0037-B-025-002-B-B-B-B	00	Belgium
EUC_GM_225	EU_ASR_008 12-0037-B-017-003-003-B-B-B	00	Belgium
EUC_GM_226	EU_ASR_009 12-0057-B-003-002-004-B-B-B	00	Belgium
EUC_GM_227	EU_ASR_010 12-0061-B-021-001-003-B-B-B	00	Belgium
EUC_GM_228	EU_ASR_011 12-0022-B-020-001-002-B-B-B	00	Belgium
EUC_GM_229	EU_ASR_012 12-0048-B-001-002-003-B-B-B	00	Belgium
EUC_GM_230	EU_ASR_014 13-0085-B-B-007-005-B	00	Belgium
EUC_GM_231	EU_ASR_015 14-0236-B-B-B-011-B	00	Belgium
EUC_GM_232	EU_ASR_017 13-0167-B-026-001-B-002-B	00	Belgium
EUC_GM_233	EU_ASR_025 13-0117-B-B-028-004-B	00	Belgium
EUC_GM_234	EU_ASR_026 14-0236-B-B-B-007-B	00	Belgium
EUC_GM_235	EU_ASR_027 14-0236-B-B-B-015-B	00	Belgium
EUC_GM_236	EU_ASR_028 14-0236-B-B-B-020-B	00	Belgium
EUC_GM_237	EU_ASR_030 14-0184-B-B-B-008-B	00	Belgium
EUC_GM_238	Fjord	00	Canada
EUC_GM_239	Flambeau	00	Canada
EUC_GM_240	Zlotka	00	Poland
EUC_GM_241	Gieso	00	Germany
EUC_GM_242	Gm1.2829	00	NA
EUC_GM_243	GM153	00	NA
EUC_GM_244	Grignon 37	00	France
EUC_GM_245	Grignon 48	00	France
EUC_GM_246	HU12.S703-087	00	Germany
EUC_GM_247	Jelica	00	NA
EUC_GM_248	Leman	00	Switzerland
EUC_GM_249	Manitoba	00	Canada
EUC_GM_250	Mautherova bila velkozrnna	00	Czechoslovakia
EUC_GM_251	Mercedes	00	Germany
EUC_GM_252	Moldavskaja 65	00	Moldavia
EUC_GM_253	Norman	00	NA
EUC_GM_254	OAC Frontier	00	Canada
EUC_GM_255	OAC Vision	00	Canada
EUC_GM_256	OT-89-16	00	NA
EUC_GM_257	Prima	00	NA
EUC_GM_258	R-34	00	NA
EUC_GM_259	Ranka	00	NA
EUC_GM_260	Record North	00	Russia
EUC_GM_261	S-0512	00	NA
EUC_GM_262	S17L2512	00	Belgium
EUC_GM_263	S17L2513	00	Belgium
EUC_GM_264	S17L2515	00	Belgium
EUC_GM_265	Sibniik 315	00	Russia
EUC_GM_266	TB-1	00	Czechoslovakia
EUC_GM_267	Timirjazevskaja 144	00	Russia
EUC_GM_268	UO 3-341	00	Czechoslovakia
EUC_GM_269	Veselovska3	00	NA
EUC_GM_270	Zarja	00	Bulgaria
EUC_GM_271	Fiskeby V	000	Sweden
EUC_GM_272	Abelina	000	Austria
EUC_GM_273	Svetlay(a)	000	Russia
EUC_GM_274	Alexa	000	Austria
EUC_GM_275	Lissabon	000	Canada
EUC_GM_276	Veras	000	Belarus
EUC_GM_277	644	000	NA
EUC_GM_278	11-0001-B-B-016-001-001-B-001	000	Belgium
EUC_GM_279	11-0001-B-B-016-001-006-B-002	000	Belgium
EUC_GM_280	12-0054-B-027-003-002-B-002	000	Belgium
EUC_GM_281	12-0059-B-004-001-001-B-003	000	Belgium
EUC_GM_282	Ajma	000	Poland
EUC_GM_283	Baron	000	Canada
EUC_GM_284	Bohemians/Sculptor	000	Canada
EUC_GM_285	Bravalla	000	Sweden
EUC_GM_286	BS-444	000	NA
EUC_GM_287	Capital 5497	000	NA
EUC_GM_288	Delitzch Nr. 36	000	NA
EUC_GM_289	Demetskaja VU 2261	000	Russia
EUC_GM_290	Dorado	000	Germany
EUC_GM_291	EU_ASR_001 11-0006-B-B-007-002-B-B-B-B	000	Belgium
EUC_GM_292	EU_ASR_002 11-0006-B-B-101-002-B-B-B-B	000	Belgium
EUC_GM_293	EU_ASR_003 11-0015-B-B-138-003-B-B-B-B	000	Belgium
EUC_GM_294	EU_ASR_006 12-0044-B-006-002-B-B-B-B	000	Belgium
EUC_GM_295	EU_ASR_007 12-0073-B-030-002-B-B-B-B	000	Belgium
EUC_GM_296	EU_ASR_013 13-0085-B-B-003-002-B	000	Belgium
EUC_GM_297	EU_ASR_016 13-0167-B-B-046-002-B	000	Belgium
EUC_GM_298	EU_ASR_018 13-0164-B-B-003-001-B	000	Belgium
EUC_GM_299	EU_ASR_019 13-0165-B-B-002-002-B	000	Belgium
EUC_GM_300	EU_ASR_020 13-0157-B-B-031-001-B	000	Belgium
EUC_GM_301	EU_ASR_021 13-0146-B-B-047-005-B	000	Belgium
EUC_GM_302	EU_ASR_022 13-0146-B-017-001-B-004-B	000	Belgium
EUC_GM_303	EU_ASR_023 13-0141-B-B-015-001-B	000	Belgium
EUC_GM_304	EU_ASR_024 13-0128-B-B-056-001-B	000	Belgium
EUC_GM_305	EU_ASR_029 14-0184-B-B-B-004-B	000	Belgium
EUC_GM_306	F59-244	000	NA
EUC_GM_307	Fiskeby 840-2-7	000	Sweden
EUC_GM_308	Fiskeby IV (843-20-1)	000	Sweden
EUC_GM_309	Freitag Stamm 70	000	NA
EUC_GM_310	GL Melanie	000	Austria
EUC_GM_311	Gokuwase Hishima	000	Japan
EUC_GM_312	Habarovskaja 4	000	Russia
EUC_GM_313	HU12.S703-072	000	Germany
EUC_GM_314	HU12.S703-181	000	Germany
EUC_GM_315	IKAR278	000	NA
EUC_GM_316	Jaune de Desme	000	France
EUC_GM_317	Jug 30	000	NA
EUC_GM_318	Kamishunbetzu	000	Japan
EUC_GM_319	Kasatka	000	Russian Federation
EUC_GM_320	Kiev	000	Russia
EUC_GM_321	Kromerizska Zluta	000	Czechoslovakia
EUC_GM_322	Laulema	000	Estonia
EUC_GM_323	Lira1	000	NA
EUC_GM_324	Lithuania	000	Lithuania
EUC_GM_325	Mageva	000	Russia
EUC_GM_326	Manitoba Brown	000	Canada
EUC_GM_327	Maple Amber	000	Canada
EUC_GM_328	Maple Presto	000	Canada
EUC_GM_329	Marija	000	NA
EUC_GM_330	Moravians	000	Canada
EUC_GM_331	ND-865	000	NA
EUC_GM_332	Nordic No. 3	000	NA
EUC_GM_333	Nordic No. 5	000	NA
EUC_GM_334	Polan	000	Poland
EUC_GM_335	Pripyat	000	Belarus
EUC_GM_336	Progres	000	Poland
EUC_GM_337	Royka	000	NA
EUC_GM_338	S17L2511	000	Belgium
EUC_GM_339	S17L2516	000	Belgium
EUC_GM_340	S17L2517	000	Belgium
EUC_GM_341	S17L2520	000	Belgium
EUC_GM_342	Shinsel	000	Japan
EUC_GM_343	Sioux	000	NA
EUC_GM_344	Sito	000	Germany
EUC_GM_345	Skorospelaja 8	000	Russia
EUC_GM_346	Soja-C.-St. 4/58	000	Germany
EUC_GM_347	Träff	000	Sweden
EUC_GM_348	Trial	000	NA
EUC_GM_349	Ugra Soja	000	Sweden
EUC_GM_350	Vajva	000	Russia
EUC_GM_351	Wselovska3	000	NA
EUC_GM_352	Yaselda	000	Belarus
EUC_GM_353	Charbarovskaja 23	000	Russia
EUC_GM_354	Fiskeby 1040-4-2	000	Sweden
EUC_GM_355	Fiskeby 840-7-3	000	Sweden
EUC_GM_356	Gunczdzulin	000	China
EUC_GM_357	Pravda	000	Russia
EUC_GM_358	Sansindunskaja	000	China
EUC_GM_359	Strain No. 166	000	NA
EUC_GM_360	VNIIS 2	000	Russia
