# Supplementary material for: Phenotypic characterization of soybean genetic resources at multiple locations: breeding implications for enhancing environmental resilience, yield and protein content
Source: Front Plant Sci. 2025 Apr 7;16:1422162. doi: 10.3389/fpls.2025.1422162 (PMC12009817; doi:10.3389/fpls.2025.1422162)
Supplement: Supplementary file 4 [file Table4.xlsx]

## Sheet: List1
Supplementary table 5 : Slopes of the Finlay-Wilkinson regression for selected traits of Soybean
Accession ID	Plant Length	Protein Content	R8 stage	Seed Yield
EUC_GM_001	1.16584	1.08303	0.909132	4.77609
EUC_GM_002	1.20358	1.08849	0.899291	4.80941
EUC_GM_003	1.15995	1.03433	0.828598	4.65186
EUC_GM_004	1.13963	1.19808	0.929994	4.92179
EUC_GM_005	1.11269	0.956791	0.856898	4.6699
EUC_GM_006	1.11573	1.14453	0.884591	4.86684
EUC_GM_007	1.09541	1.00757	1.0276	5.27777
EUC_GM_008	1.04815	1.22632	1.07882	5.3243
EUC_GM_009	1.18197	1.16868	1.08558	4.79904
EUC_GM_010	1.21844	1.21193	1.03332	4.82196
EUC_GM_011	1.17971	1.2323	0.899221	4.77865
EUC_GM_012	1.09578	1.06075	1.06417	4.59129
EUC_GM_013	1.10658	0.958957	1.01875	5.30843
EUC_GM_014	1.23222	1.18384	1.07127	4.6114
EUC_GM_015	1.15743	1.10415	0.80464	5.01245
EUC_GM_016	1.17087	1.18712	1.10285	4.87655
EUC_GM_017	1.14583	1.17394	1.07709	4.82936
EUC_GM_018	1.18396	1.21693	0.929712	4.87694
EUC_GM_019	1.19507	1.0609	0.959034	4.99491
EUC_GM_020	1.18628	0.762205	1.08342	4.94272
EUC_GM_021	1.16134	1.15925	1.08864	5.20199
EUC_GM_022	1.17844	1.0315	0.905429	4.76449
EUC_GM_023	1.21494	1.19272	0.771252	4.77559
EUC_GM_024	1.33945	1.15805	1.08571	4.41504
EUC_GM_025	1.13636	1.1693	0.934259	4.37951
EUC_GM_026	1.25447	0.980076	1.0808	5.03778
EUC_GM_027	1.18978	1.10985	0.905503	4.67721
EUC_GM_028	1.18	0.827795	1.03859	5.04533
EUC_GM_029	1.12311	1.04157	0.778618	4.50802
EUC_GM_030	1.14934	1.28149	1.04058	4.91095
EUC_GM_031	1.05609	1.29834	1.17849	4.33071
EUC_GM_032	1.04918	1.18533	1.08396	4.4936
EUC_GM_033	1.37505	1.10814	1.37384	4.02167
EUC_GM_034	1.23099	0.619628	1.23633	3.41747
EUC_GM_035	1.27836	1.12023	1.24468	4.06066
EUC_GM_036	1.17348	1.1409	1.22246	3.98829
EUC_GM_037	1.1471	1.16542	1.14804	3.16609
EUC_GM_038	1.16464	1.27196	1.08035	3.41925
EUC_GM_039	1.2838	0.653595	1.16332	3.43467
EUC_GM_040	1.30637	1.1685	1.12864	3.54821
EUC_GM_041	1.14551	1.19533	1.13709	3.20811
EUC_GM_042	1.29136	1.17724	1.36642	2.69304
EUC_GM_043	1.19414	1.22417	1.2053	3.07844
EUC_GM_044	1.25666	0.617823	1.18628	4.28898
EUC_GM_045	1.23087	0.980937	1.29865	4.10863
EUC_GM_046	1.05002	1.23506	1.00181	3.68238
EUC_GM_047	1.05716	1.22025	1.42376	3.35746
EUC_GM_048	0.97826	1.22551	1.30966	4.0468
EUC_GM_049	1.03999	1.05499	1.14388	2.52413
EUC_GM_050	1.19108	1.17951	1.19892	4.0246
EUC_GM_051	1.27279	1.20066	1.36518	4.18146
EUC_GM_052	1.16197	1.08487	1.06895	3.71422
EUC_GM_053	1.13054	1.21099	1.18014	2.27564
EUC_GM_054	1.19974	0.892957	1.26826	4.32743
EUC_GM_055	1.34672	1.06741	1.29413	3.83518
EUC_GM_056	1.35293	1.07814	1.29063	3.95201
EUC_GM_057	1.16946	1.21868	1.26208	3.57023
EUC_GM_058	1.31433	1.18147	1.20884	4.14032
EUC_GM_059	1.33544	1.16123	1.20496	3.96498
EUC_GM_060	1.18192	1.20334	1.19449	2.41902
EUC_GM_061	1.22741	1.14081	1.12558	3.05065
EUC_GM_062	1.15129	0.915653	1.14825	3.71491
EUC_GM_063	1.19849	1.26806	1.1595	4.30417
EUC_GM_064	1.32077	0.658915	1.11749	3.05478
EUC_GM_065	1.1432	0.947338	1.14422	4.40165
EUC_GM_066	1.21638	1.17037	1.19295	3.95183
EUC_GM_067	1.29295	1.15553	1.20187	3.71733
EUC_GM_068	1.08237	1.10332	1.28655	3.64943
EUC_GM_069	1.2024	1.00022	1.25929	3.24892
EUC_GM_070	1.33419	1.22764	1.32511	3.34261
EUC_GM_071	1.3672	1.16895	1.18898	2.90648
EUC_GM_072	1.29032	1.04362	1.14397	3.17735
EUC_GM_073	1.21744	1.10655	1.20703	4.04202
EUC_GM_074	1.08977	1.14913	1.17349	2.98493
EUC_GM_075	1.29739	0.924195	1.23602	3.57279
EUC_GM_076	1.12064	1.11693	1.11097	3.14659
EUC_GM_077	1.31865	0.646249	1.25243	2.01047
EUC_GM_078	1.20318	1.28012	1.10088	3.38572
EUC_GM_079	1.18613	1.24992	1.26946	3.97592
EUC_GM_080	1.10864	1.01075	1.22246	4.77477
EUC_GM_081	1.14398	1.19498	1.2196	5.02407
EUC_GM_082	1.20514	0.926499	1.14885	4.34077
EUC_GM_083	1.36366	0.7183	1.10241	3.0103
EUC_GM_084	0.997191	1.16794	0.988308	4.02001
EUC_GM_085	1.22084	1.19433	1.12925	4.06674
EUC_GM_086	1.43923	0.678491	1.31603	3.94465
EUC_GM_087	1.1386	1.10412	1.21964	2.67858
EUC_GM_088	1.35735	1.18898	1.11953	2.2284
EUC_GM_089	1.36096	1.27251	1.38844	3.7318
EUC_GM_090	1.11933	1.13082	1.0868	2.81771
EUC_GM_091	1.11625	0.96658	0.92924	5.24761
EUC_GM_092	1.10882	1.02704	0.929661	4.9326
EUC_GM_093	1.17704	0.979847	0.8779	5.0254
EUC_GM_094	1.06112	1.07502	0.88253	5.07944
EUC_GM_095	1.07675	0.901243	0.929219	5.1749
EUC_GM_096	1.08329	1.12619	0.924223	5.1297
EUC_GM_097	1.05766	1.01459	1.0721	5.19611
EUC_GM_098	1.02985	1.09724	1.11668	4.99602
EUC_GM_099	1.25197	1.0694	1.10761	5.57766
EUC_GM_100	0.99336	0.912385	0.880027	5.06898
EUC_GM_101	1.19776	1.13322	1.01298	5.23172
EUC_GM_102	1.18585	1.1324	1.12987	5.3394
EUC_GM_103	1.10119	0.921925	0.959439	5.5587
EUC_GM_104	1.05069	1.14035	1.07157	5.10163
EUC_GM_105	1.1191	1.04157	0.969307	4.97565
EUC_GM_106	1.12125	1.16646	1.08104	4.93913
EUC_GM_107	1.14309	1.15175	1.04565	5.4092
EUC_GM_108	1.19608	1.11283	1.03675	4.90055
EUC_GM_109	1.19267	1.18475	1.0776	4.9586
EUC_GM_110	1.20644	0.748989	0.926835	4.98834
EUC_GM_111	1.14972	1.05201	0.864303	5.08113
EUC_GM_112	1.14645	0.971039	0.96713	4.89076
EUC_GM_113	1.14832	1.1417	0.957836	4.92946
EUC_GM_114	1.14218	1.12246	1.07664	5.04052
EUC_GM_115	1.12787	1.06427	0.936296	5.2092
EUC_GM_116	1.08901	1.01687	1.09358	5.08368
EUC_GM_117	1.08423	1.05326	1.08583	4.53037
EUC_GM_118	1.15729	0.710421	0.951522	5.44366
EUC_GM_119	1.02747	0.970088	0.960915	5.24956
EUC_GM_120	1.22663	1.20308	0.89331	5.39765
EUC_GM_121	0.958333	1.24403	0.947356	5.47051
EUC_GM_122	1.04004	0.985335	0.891345	5.4056
EUC_GM_123	1.13623	1.08719	0.924812	4.53235
EUC_GM_124	1.28229	0.640203	1.06126	6.10874
EUC_GM_125	1.29712	1.07634	1.20367	4.55943
EUC_GM_126	1.03253	1.0133	1.09115	4.56941
EUC_GM_127	1.27421	1.10832	0.9914	6.15123
EUC_GM_128	1.27932	1.1215	1.12827	4.22457
EUC_GM_129	1.32565	0.701874	1.01705	3.98805
EUC_GM_130	1.03466	1.13533	0.917149	4.40306
EUC_GM_131	1.2138	1.0222	1.06978	3.71744
EUC_GM_132	1.01725	1.11959	0.998929	4.26896
EUC_GM_133	0.886747	1.06794	0.873683	4.52453
EUC_GM_134	1.33845	0.669381	1.29076	4.31095
EUC_GM_135	1.08954	0.958658	0.950251	4.39455
EUC_GM_136	1.14658	1.10671	0.997543	5.19809
EUC_GM_137	1.15175	1.03806	0.931438	5.45691
EUC_GM_138	1.06207	1.23264	0.85636	6.23349
EUC_GM_139	1.01645	0.745264	0.906243	6.20845
EUC_GM_140	1.04574	0.925758	1.0689	5.53225
EUC_GM_141	1.10982	1.15403	1.02384	4.59961
EUC_GM_142	1.01764	1.00415	1.0323	4.98652
EUC_GM_143	1.03663	1.02672	0.960304	4.7293
EUC_GM_144	0.963827	0.942202	0.975673	4.65704
EUC_GM_145	1.08926	0.943781	1.03584	4.06548
EUC_GM_146	1.08913	1.025	0.938196	4.51443
EUC_GM_147	1.14055	1.2256	1.06549	4.15163
EUC_GM_148	1.0859	1.08785	1.01472	4.79463
EUC_GM_149	1.26556	1.15366	1.23738	3.98056
EUC_GM_150	1.09588	1.21757	0.986893	4.79708
EUC_GM_152	1.11217	1.0301	0.989559	4.93018
EUC_GM_153	1.11942	1.03862	0.963582	5.02682
EUC_GM_154	1.16404	0.584547	0.887698	3.02762
EUC_GM_155	0.980287	0.928888	1.10412	4.81028
EUC_GM_156	1.04704	1.13697	1.15908	4.09204
EUC_GM_157	1.02452	1.08453	1.01122	4.46363
EUC_GM_158	1.1058	1.00102	0.86516	5.28555
EUC_GM_159	1.22967	1.13317	1.0317	3.73173
EUC_GM_160	1.2307	1.11684	1.01286	3.7191
EUC_GM_161	1.14963	1.02578	1.01662	5.01346
EUC_GM_162	1.03635	0.927204	0.936945	4.08266
EUC_GM_163	1.06496	1.11864	0.982458	4.1554
EUC_GM_164	1.2063	1.09154	0.830574	5.27633
EUC_GM_165	1.03052	0.92662	0.927134	3.7532
EUC_GM_166	1.13062	1.08872	1.12691	3.7389
EUC_GM_167	1.02244	0.58736	1.07937	4.55097
EUC_GM_168	1.22806	1.03742	0.954239	3.4998
EUC_GM_169	1.0902	1.13728	1.07152	4.00152
EUC_GM_170	1.07276	0.958057	1.18691	4.84464
EUC_GM_171	1.11205	1.14009	1.10698	5.24694
EUC_GM_172	1.09521	0.9136	1.19769	4.55583
EUC_GM_173	1.19139	0.610433	0.994935	4.88146
EUC_GM_174	1.00757	0.953126	0.987274	5.15952
EUC_GM_175	1.12009	1.10114	0.989159	4.42833
EUC_GM_176	1.31194	0.691925	1.003	4.01969
EUC_GM_177	1.19308	0.983682	1.22809	3.78344
EUC_GM_178	1.14973	1.00743	1.2601	4.88863
EUC_GM_179	1.07179	1.13482	1.0877	5.64403
EUC_GM_180	1.05305	1.01882	1.03357	5.90157
EUC_GM_181	1.07194	0.962441	1.13062	6.07642
EUC_GM_182	1.07592	0.928943	1.15134	5.97718
EUC_GM_183	1.10459	0.97397	1.11891	5.61884
EUC_GM_184	1.12198	1.0321	1.2602	5.93053
EUC_GM_185	0.982706	0.848674	1.0963	6.10615
EUC_GM_186	1.06696	1.00734	1.23018	6.1889
EUC_GM_187	0.995025	0.874368	0.890231	5.90541
EUC_GM_188	0.946593	1.08589	1.17933	5.82426
EUC_GM_189	1.06379	1.06862	1.21014	6.22564
EUC_GM_190	1.01769	0.928983	1.077	5.9525
EUC_GM_191	1.11667	1.08399	0.92963	5.98198
EUC_GM_192	1.11908	1.0711	1.0628	5.39393
EUC_GM_193	0.980553	0.898146	1.17511	6.08453
EUC_GM_194	1.14017	1.19354	0.937993	5.72664
EUC_GM_195	1.11714	1.00569	1.19295	5.58897
EUC_GM_196	1.18654	1.03789	1.27256	6.43814
EUC_GM_197	0.96047	1.08953	0.975165	6.0946
EUC_GM_198	0.97151	1.12658	1.20981	5.84861
EUC_GM_199	1.12835	1.07805	1.21451	6.03638
EUC_GM_200	1.12669	1.04761	1.23124	5.73344
EUC_GM_201	1.10004	0.987145	1.32179	6.21492
EUC_GM_202	1.03826	0.845661	1.19855	5.84096
EUC_GM_203	1.04779	1.16974	1.12256	5.73837
EUC_GM_204	1.1362	1.09689	1.1679	5.89299
EUC_GM_205	1.16072	1.09319	1.19357	5.70476
EUC_GM_206	1.18246	0.889246	1.24419	5.61676
EUC_GM_207	1.15569	1.03672	1.17364	6.00077
EUC_GM_208	1.1046	1.04278	1.18199	5.77385
EUC_GM_209	1.13539	0.828698	1.01964	5.98648
EUC_GM_210	1.07613	1.1444	1.24847	5.98583
EUC_GM_211	1.00341	1.06787	1.33736	6.67333
EUC_GM_212	1.00096	1.0437	1.27581	6.44894
EUC_GM_213	1.19399	1.02112	0.946716	5.31512
EUC_GM_214	1.11677	0.586956	1.00494	5.97416
EUC_GM_215	1.24756	1.0269	0.989809	7.43465
EUC_GM_216	1.05815	0.917866	1.10164	7.229
EUC_GM_217	1.13443	1.06212	1.15193	7.84063
EUC_GM_218	1.21573	1.20866	1.21329	6.18816
EUC_GM_219	1.15034	0.673496	0.951456	6.83565
EUC_GM_220	1.06769	1.02143	0.987893	7.50444
EUC_GM_221	1.06685	1.04525	1.10491	6.78576
EUC_GM_222	1.18371	1.01963	0.933989	7.49781
EUC_GM_223	1.01733	1.00008	1.01029	7.89887
EUC_GM_224	1.29645	0.572445	1.06575	8.0838
EUC_GM_225	0.997061	0.796125	1.05877	6.87298
EUC_GM_226	1.18397	1.0922	1.11273	6.88759
EUC_GM_227	1.00724	1.10698	1.08339	7.47877
EUC_GM_228	0.970042	0.98445	1.02447	8.38431
EUC_GM_229	1.04237	0.967015	0.98295	8.02451
EUC_GM_230	1.04642	1.05057	1.04947	6.41956
EUC_GM_231	1.17243	1.0979	1.02587	7.86268
EUC_GM_232	1.09929	1.15859	0.999105	7.21054
EUC_GM_233	1.27662	1.0009	0.993254	7.07014
EUC_GM_234	1.16729	0.808998	1.07007	6.29416
EUC_GM_235	1.32701	0.849883	0.915835	5.61783
EUC_GM_236	1.22871	1.02429	0.969215	7.56099
EUC_GM_237	1.04671	1.09581	1.02281	6.02314
EUC_GM_238	1.20957	0.956989	1.06906	7.71366
EUC_GM_239	1.16865	0.979334	0.996496	6.36826
EUC_GM_240	1.22329	1.04028	0.926442	7.11887
EUC_GM_241	1.05504	1.07115	1.1206	5.57554
EUC_GM_242	1.0278	0.832459	1.11086	6.59882
EUC_GM_243	1.1274	1.02914	1.05557	7.32112
EUC_GM_244	1.1282	0.472758	1.12528	5.86641
EUC_GM_245	1.03378	0.916281	1.06663	6.23727
EUC_GM_246	1.17283	0.962335	0.981744	5.67458
EUC_GM_247	1.14232	1.16172	0.976945	7.12562
EUC_GM_248	0.916782	0.945182	1.08219	7.7472
EUC_GM_249	1.10706	0.881433	0.927023	6.14362
EUC_GM_250	1.13559	1.04202	1.06266	5.95656
EUC_GM_251	1.1789	0.950358	0.893885	7.50298
EUC_GM_252	1.08287	0.880193	1.04824	7.08422
EUC_GM_253	0.994792	1.02085	1.02618	6.36123
EUC_GM_254	1.05102	0.996957	0.990377	7.24007
EUC_GM_255	1.24226	0.864915	1.02627	5.34889
EUC_GM_256	1.13188	1.04593	0.927132	6.49458
EUC_GM_257	1.03478	0.731989	0.90118	6.64258
EUC_GM_258	1.11131	1.05864	0.954785	6.36558
EUC_GM_259	1.10179	1.16714	1.05688	7.74827
EUC_GM_260	1.02965	0.853935	1.08715	6.49547
EUC_GM_261	1.07659	1.03573	1.14414	6.69677
EUC_GM_262	1.12641	0.825144	0.964859	8.02848
EUC_GM_263	1.29692	0.519076	0.940738	6.82082
EUC_GM_264	1.02668	1.07386	0.884098	6.99246
EUC_GM_265	1.18816	1.01265	0.951539	7.71405
EUC_GM_266	1.13678	0.704354	1.00153	6.45538
EUC_GM_267	1.0865	0.965642	1.11224	7.05189
EUC_GM_268	1.02998	1.05844	0.972469	7.26752
EUC_GM_269	1.1333	0.739652	1.14067	7.26965
EUC_GM_270	1.11304	0.521737	0.991827	7.37073
EUC_GM_271	0.851244	1.04817	1.19948	5.01624
EUC_GM_272	0.893695	0.99033	1.2126	4.92351
EUC_GM_273	0.869169	1.03356	1.15002	4.85801
EUC_GM_274	0.884956	1.05173	1.07238	5.36917
EUC_GM_275	0.830177	1.09182	1.3162	5.15017
EUC_GM_276	0.917348	1.05611	1.15185	5.23493
EUC_GM_277	0.895418	0.924693	1.10342	4.45314
EUC_GM_278	0.895144	1.13785	0.982133	3.91325
EUC_GM_279	0.875587	1.115	1.00177	5.082
EUC_GM_280	0.829013	0.988761	0.992854	5.36281
EUC_GM_281	0.848912	1.15137	0.98617	5.05698
EUC_GM_282	0.964541	0.914632	1.0549	3.89741
EUC_GM_283	0.858891	0.825867	1.05728	4.76231
EUC_GM_284	0.926985	1.18297	1.06384	6.36712
EUC_GM_285	0.785569	1.05955	1.09391	5.16555
EUC_GM_286	0.931146	0.973397	1.00213	5.03185
EUC_GM_287	0.77902	1.11296	1.09023	1.9448
EUC_GM_288	0.811298	1.13943	1.057	3.71561
EUC_GM_289	0.824493	1.16069	1.06369	5.21347
EUC_GM_290	0.881133	0.980098	1.09161	4.84652
EUC_GM_291	0.959851	1.0618	1.10465	4.04257
EUC_GM_292	0.853576	0.892711	1.01668	4.01455
EUC_GM_293	0.828998	1.07376	0.883584	2.13383
EUC_GM_294	1.0326	1.05052	1.07387	5.92988
EUC_GM_295	0.965844	1.09303	0.988956	7.45411
EUC_GM_296	1.00439	1.04613	1.04746	5.71881
EUC_GM_297	0.920157	1.10339	1.02418	7.4247
EUC_GM_299	0.872652	0.918936	1.05665	7.08481
EUC_GM_300	0.834515	1.25789	1.10307	5.51992
EUC_GM_301	0.823206	1.1417	1.01642	5.92807
EUC_GM_302	0.754901	1.06182	0.993766	5.8984
EUC_GM_303	1.00679	1.05653	1.14171	5.44943
EUC_GM_304	0.84888	0.620387	1.08221	5.25759
EUC_GM_305	0.983192	1.03849	1.13431	5.27839
EUC_GM_306	0.912512	1.05294	1.06328	5.02104
EUC_GM_307	0.836771	1.08572	1.02309	5.48628
EUC_GM_308	0.912387	1.07789	1.05091	4.03962
EUC_GM_309	1.04025	0.56943	1.076	4.5391
EUC_GM_310	0.858071	1.00271	1.00258	5.12816
EUC_GM_311	0.857586	1.11776	1.00233	3.2844
EUC_GM_312	0.973119	1.10683	1.11674	5.96194
EUC_GM_313	0.810449	0.985074	1.05033	5.83275
EUC_GM_314	1.0178	0.927541	1.01581	5.05657
EUC_GM_315	0.778889	0.836242	1.08133	4.64799
EUC_GM_316	0.886294	0.824534	1.02131	5.16496
EUC_GM_317	0.728353	1.17284	0.971079	4.89043
EUC_GM_318	0.761365	1.05815	1.10295	5.39601
EUC_GM_319	0.763984	1.02683	0.970643	7.60928
EUC_GM_320	0.802806	1.05646	1.09934	3.20825
EUC_GM_321	0.995306	1.11524	1.18099	4.96724
EUC_GM_322	0.81534	1.01825	1.07664	5.03455
EUC_GM_323	0.877281	1.18056	1.10122	6.30336
EUC_GM_324	0.922058	0.954034	1.08541	5.94426
EUC_GM_325	0.954752	0.875455	1.13179	5.79402
EUC_GM_326	1.00801	1.02162	1.01961	4.94449
EUC_GM_327	0.815	1.14493	1.04636	1.70582
EUC_GM_328	0.897355	0.934719	1.09597	4.69989
EUC_GM_329	0.98376	1.07566	1.03514	4.12747
EUC_GM_330	1.07087	1.16581	1.07137	6.95373
EUC_GM_331	0.869917	1.10878	0.908883	2.2123
EUC_GM_332	0.815533	1.0159	1.04497	3.48825
EUC_GM_333	0.826116	1.02351	1.05064	4.65072
EUC_GM_334	0.818884	0.624402	1.02793	4.48204
EUC_GM_335	0.890196	0.931552	1.09135	5.55914
EUC_GM_336	0.864926	1.00184	1.09864	4.53622
EUC_GM_337	0.881224	1.11801	1.07918	4.49485
EUC_GM_338	0.777537	1.00061	1.1046	5.29699
EUC_GM_339	0.960528	0.993441	1.0377	2.48149
EUC_GM_340	0.884208	1.09168	1.03593	4.28278
EUC_GM_341	0.88301	1.05891	1.08223	4.97291
EUC_GM_342	0.804231	0.98233	1.11286	4.41952
EUC_GM_343	0.854327	1.12733	1.01238	4.67303
EUC_GM_344	0.754806	1.10228	0.870768	4.8512
EUC_GM_345	1.01877	0.863285	1.09622	5.11915
EUC_GM_346	0.835814	1.08112	1.09883	3.56652
EUC_GM_347	0.8561	0.693439	0.999607	5.63763
EUC_GM_348	0.953888	1.11759	0.985989	3.20731
EUC_GM_349	0.878642	1.25511	1.13301	5.24249
EUC_GM_351	1.00587	0.909549	1.16656	4.02519
EUC_GM_352	0.935764	1.05383	1.09653	4.74393
EUC_GM_353	0.955295	0.538831	0.98232	4.92075
EUC_GM_354	0.705971	1.04663	0.973716	5.77564
EUC_GM_355	0.932045	1.08139	1.0713	4.87641
EUC_GM_356	0.964593	0.527837	1.11183	4.14711
EUC_GM_357	0.811252	1.12696	1.12505	4.83976
EUC_GM_358	0.900917	1.0343	0.969515	5.50709
EUC_GM_359	1.00183	0.863926	1.03536	5.90056
EUC_GM_360	0.913836	0.924416	1.06261	5.41074
