# Supplementary material for: Phenotypic characterization of soybean genetic resources at multiple locations: breeding implications for enhancing environmental resilience, yield and protein content
Source: Front Plant Sci. 2025 Apr 7;16:1422162. doi: 10.3389/fpls.2025.1422162 (PMC12009817; doi:10.3389/fpls.2025.1422162)
Supplement: Supplementary file 5 [file Table5.xlsx]

## Sheet: List1
Supplementary table 3: BLUPs of selected traits based on mixed linear model of multitrial experiment
euclegID	Seedyield.scaled.BLUP	Plantlength.BLUP	Proteincontent.BLUP	R8.BLUP
EUC_GM_001	0.369692	12.7089	-1.77273	18.4118
EUC_GM_002	0.196723	13.9876	-0.802341	27.5133
EUC_GM_003	-0.139543	7.45217	-0.703478	15.2966
EUC_GM_004	0.392075	7.5946	-2.39743	15.4485
EUC_GM_005	-0.181058	-1.3424	-1.19007	17.1427
EUC_GM_006	0.267255	9.79984	-1.51708	24.4652
EUC_GM_007	0.352413	4.30129	0.0212239	20.4892
EUC_GM_008	0.136942	9.22812	-1.97806	23.5838
EUC_GM_009	-0.0994512	-0.8911	3.34391	-11.6132
EUC_GM_010	0.322167	-1.24438	-1.66822	23.3055
EUC_GM_011	0.169396	6.76114	-2.27381	23.0264
EUC_GM_012	-0.0562089	3.32185	-1.57644	4.5502
EUC_GM_013	0.35042	11.0725	-1.46298	24.4405
EUC_GM_014	0.0570417	9.30151	-1.93952	19.6616
EUC_GM_015	0.124222	21.029	-1.61786	21.5441
EUC_GM_016	-0.0385708	-1.73406	-0.445958	-5.56973
EUC_GM_017	0.120669	4.06174	0.333596	6.88953
EUC_GM_018	0.167736	9.79675	-1.48665	21.7713
EUC_GM_019	0.0397547	-1.99325	-2.54578	10.2379
EUC_GM_020	0.0292401	-5.53905	-0.0134579	4.51835
EUC_GM_021	0.0974617	9.62169	-0.325502	19.3156
EUC_GM_022	-0.032631	8.52005	-1.08359	14.5076
EUC_GM_023	0.320045	7.41395	1.25956	26.0594
EUC_GM_024	0.00871069	-3.75178	2.77486	9.55364
EUC_GM_025	-0.124559	0.400825	-2.79265	22.211
EUC_GM_026	0.217197	12.6811	-2.2293	24.653
EUC_GM_027	-0.0111146	11.0433	-2.58485	24.1208
EUC_GM_028	0.203324	1.57482	-0.393189	10.698
EUC_GM_029	0.439213	16.6435	-0.0442872	26.4697
EUC_GM_030	0.0379223	14.602	-0.742342	24.1093
EUC_GM_031	-0.143066	-3.02691	1.37718	-1.37433
EUC_GM_032	-0.20062	-2.95175	1.26391	3.77481
EUC_GM_033	-0.210252	-5.96593	0.000334437	9.93061
EUC_GM_034	-0.219346	1.87156	2.72187	9.1071
EUC_GM_035	-0.0187602	5.49984	0.466179	11.6849
EUC_GM_036	0.167106	9.99221	-0.173261	6.19842
EUC_GM_037	-0.0357689	17.5663	3.04967	14.9353
EUC_GM_038	0.160391	4.50227	-0.273758	13.069
EUC_GM_039	0.202305	5.25098	-0.695138	19.4065
EUC_GM_040	-0.0714665	1.3786	-1.03342	6.94622
EUC_GM_041	0.263088	11.7221	-2.32025	20.9305
EUC_GM_042	-0.595933	-2.31534	-0.209584	5.97574
EUC_GM_043	0.246788	2.21408	-1.85313	20.3518
EUC_GM_044	-0.239795	10.4627	-0.260489	11.8377
EUC_GM_045	0.622088	17.4585	-1.0577	23.387
EUC_GM_046	0.0742134	26.5025	0.34436	30.9305
EUC_GM_047	-0.243647	7.32025	0.302819	14.7342
EUC_GM_048	0.0387896	2.42375	-0.636487	0.599157
EUC_GM_049	0.152426	2.89957	0.282337	16.8668
EUC_GM_050	-0.0674619	10.894	-2.13389	20.5406
EUC_GM_051	0.0580775	3.55968	-1.65137	13.0502
EUC_GM_052	-0.251129	-3.98368	-1.01373	-0.358499
EUC_GM_053	-0.184472	7.37861	-1.03202	9.09833
EUC_GM_054	-0.104798	-0.786781	1.73943	2.94773
EUC_GM_055	0.339331	8.4785	-0.283644	12.1465
EUC_GM_056	0.195763	9.23624	-0.655158	12.7707
EUC_GM_057	0.0285592	3.00272	0.821793	6.04441
EUC_GM_058	0.225114	-1.15484	-0.119171	11.4484
EUC_GM_059	0.0370126	3.38161	-0.810301	16.0834
EUC_GM_060	-0.34562	-4.81769	0.48303	-5.68227
EUC_GM_061	0.187381	17.9459	-0.444967	22.2467
EUC_GM_062	0.232872	7.71504	-1.04061	20.1182
EUC_GM_063	0.0780401	11.7946	-0.15578	20.7168
EUC_GM_064	-0.356236	-15.1118	0.631186	10.311
EUC_GM_065	-0.0437393	-4.96828	-0.36389	14.6318
EUC_GM_066	0.0771905	4.38909	-0.410004	1.83425
EUC_GM_067	0.0962814	-2.22172	-2.55046	14.0742
EUC_GM_068	0.142655	-8.25075	-1.0097	9.4036
EUC_GM_069	-0.11834	6.39987	0.0621741	2.86125
EUC_GM_070	-0.150886	-6.61213	-0.510198	-0.537974
EUC_GM_071	0.3531	15.8202	-1.15391	18.7302
EUC_GM_072	-0.0287698	16.5224	-0.261256	14.5386
EUC_GM_073	-0.264676	-9.0607	0.682357	1.08162
EUC_GM_074	0.0656326	4.98615	-0.91611	3.4432
EUC_GM_075	0.317594	9.96334	-1.85916	18.189
EUC_GM_076	-0.107829	3.79001	0.0445589	13.4911
EUC_GM_077	-0.621004	-2.38957	2.40949	3.97425
EUC_GM_078	0.0740403	4.84248	0.807932	8.66797
EUC_GM_079	0.351509	4.45536	-0.710821	16.8698
EUC_GM_080	0.290938	5.13849	-0.202731	13.2152
EUC_GM_081	0.131151	2.78701	-1.11786	0.566192
EUC_GM_082	-0.0631031	-2.43018	0.707767	3.31356
EUC_GM_083	-0.255679	2.9374	3.79793	7.94643
EUC_GM_084	-0.284033	2.6769	3.85574	3.85088
EUC_GM_085	-0.0779564	17.2645	-0.858212	14.9645
EUC_GM_086	-0.288624	-1.84034	1.73494	-0.147554
EUC_GM_087	-0.0582729	10.7206	-1.12184	20.6866
EUC_GM_088	-0.0619812	6.57101	-0.19184	6.79376
EUC_GM_089	0.0449444	-7.11275	0.384882	5.55759
EUC_GM_090	-0.118269	8.27201	0.950799	0.788353
EUC_GM_091	0.289498	5.68135	2.18396	13.3275
EUC_GM_092	0.332627	6.06352	1.26756	9.30133
EUC_GM_093	0.421026	0.611162	3.55068	2.4939
EUC_GM_094	0.5816	6.39774	-2.67939	5.09829
EUC_GM_095	0.0257904	12.3262	1.05169	-5.09155
EUC_GM_096	0.450583	3.80298	-1.68041	10.8094
EUC_GM_097	0.292309	1.99985	-1.4749	-0.379304
EUC_GM_098	-0.0969015	-0.630176	0.883483	-4.13922
EUC_GM_099	0.16977	14.1429	-1.22186	12.5098
EUC_GM_100	0.193089	-1.2372	-1.61259	8.07678
EUC_GM_101	0.21863	4.81375	-0.269922	0.860626
EUC_GM_102	-0.0403708	0.712856	-0.111278	-8.21359
EUC_GM_103	0.390852	7.3619	1.99126	11.5548
EUC_GM_104	-0.0974638	-2.14433	-0.98044	-2.04771
EUC_GM_105	0.152886	6.32059	2.13904	11.057
EUC_GM_106	0.120275	10.7126	-1.07099	12.1576
EUC_GM_107	0.19599	6.90827	-1.8176	17.7374
EUC_GM_108	0.202545	2.8172	1.9781	9.47766
EUC_GM_109	0.301407	2.81706	-1.71876	6.19765
EUC_GM_110	0.301471	11.4068	-1.78848	16.8679
EUC_GM_111	0.411123	14.9367	-1.99691	12.0589
EUC_GM_112	0.467867	5.46178	-3.69672	8.8474
EUC_GM_113	0.145714	0.720595	0.557459	-8.88483
EUC_GM_114	0.201689	7.40102	-0.177345	-3.95806
EUC_GM_115	-0.0490433	2.14977	-0.451833	-1.6542
EUC_GM_116	-0.0190765	-4.87987	-0.628511	-7.0771
EUC_GM_117	-0.178771	-7.63802	-0.017395	-8.93754
EUC_GM_118	0.312965	11.2427	-1.86015	23.3593
EUC_GM_119	0.452273	11.5308	-1.00216	19.8207
EUC_GM_120	0.0786657	5.60609	-0.487771	16.9422
EUC_GM_121	0.159675	-3.80448	-0.58709	0.390164
EUC_GM_122	-0.192128	0.516121	0.73277	-6.33476
EUC_GM_123	-0.0345525	-2.82735	1.28941	3.23345
EUC_GM_124	-0.115284	-16.4827	-0.00748387	-2.52542
EUC_GM_125	-0.196188	-18.281	0.363754	-8.03985
EUC_GM_126	-2.37e-05	-4.69293	-0.704116	6.10417
EUC_GM_127	0.354176	-0.563152	-0.745507	17.9861
EUC_GM_128	0.174922	13.3222	-0.500607	19.3753
EUC_GM_129	0.180939	-1.6405	0.285042	0.635109
EUC_GM_130	0.346183	5.47935	-1.58268	18.6197
EUC_GM_131	0.410862	15.5843	-0.742098	10.0629
EUC_GM_132	0.0645479	14.9238	-0.667746	18.3681
EUC_GM_133	-0.212506	-11.815	1.26898	-3.15625
EUC_GM_134	0.268285	9.01359	-0.0592874	12.1353
EUC_GM_135	-0.161791	11.9031	-0.00776874	-6.88305
EUC_GM_136	0.0325823	2.33204	0.166234	-3.9669
EUC_GM_137	-0.0868296	-2.71515	1.87685	-7.01829
EUC_GM_138	-0.65956	-23.6986	-0.147418	-2.7574
EUC_GM_139	-0.398757	-1.96177	2.52552	-1.03527
EUC_GM_140	-0.421209	-12.1299	0.766429	-13.0791
EUC_GM_141	-0.00122075	0.628158	0.906732	0.0483955
EUC_GM_142	-0.110109	3.84228	-0.205399	-9.11231
EUC_GM_143	-0.291745	-11.9403	0.410397	-8.75516
EUC_GM_144	0.357838	12.6551	-0.789784	13.9873
EUC_GM_145	-0.0765878	4.21908	-2.65158	-12.6119
EUC_GM_146	0.256871	-6.91181	1.52883	0.632684
EUC_GM_147	0.322891	17.6305	-1.05666	8.4984
EUC_GM_148	0.12524	7.0748	-1.40251	21.9581
EUC_GM_149	0.213064	4.52692	1.4735	9.79185
EUC_GM_150	0.157447	11.0963	-3.35111	9.94754
EUC_GM_151	-0.0439786	-6.52798	-0.687943	-13.7426
EUC_GM_152	0.0859581	9.3005	0.292199	0.644725
EUC_GM_153	-0.0332083	8.78076	-1.22122	1.35033
EUC_GM_154	-0.524667	-18.9941	2.1833	-0.307487
EUC_GM_155	-0.136281	-4.89652	-0.761033	-8.25205
EUC_GM_156	-0.363679	-18.2958	1.61301	-9.55169
EUC_GM_157	-0.211333	-0.00586356	-0.832091	2.44367
EUC_GM_158	0.25152	-6.55588	1.57314	1.68476
EUC_GM_159	0.0819983	13.2054	-1.42892	18.4689
EUC_GM_160	0.223099	-3.23555	0.308533	11.1153
EUC_GM_161	0.309815	9.8054	-1.57381	16.0675
EUC_GM_162	-0.186949	14.7166	0.214927	1.6921
EUC_GM_163	0.111804	6.54863	3.28606	12.2966
EUC_GM_164	-0.347046	-2.92209	0.220753	-7.60259
EUC_GM_165	0.176535	5.13938	-2.00508	12.9859
EUC_GM_166	0.098737	0.957579	-0.116848	-3.63535
EUC_GM_167	0.492305	5.5623	1.827	12.5302
EUC_GM_168	-0.303296	-6.79685	3.31924	-10.1164
EUC_GM_169	-0.0533352	7.88999	0.768886	4.47076
EUC_GM_170	0.118746	8.24394	-0.941044	10.9562
EUC_GM_171	-0.490384	0.263367	2.82171	0.479379
EUC_GM_172	-0.14294	-2.65818	-1.36739	-1.97763
EUC_GM_173	-0.48125	-2.84251	0.631972	4.13995
EUC_GM_174	-0.327976	-13.2647	0.514892	9.42722
EUC_GM_175	-0.296339	9.37828	0.159544	-5.81267
EUC_GM_176	0.191354	7.66955	-1.56159	1.15537
EUC_GM_177	0.393806	12.9713	-0.109506	16.2
EUC_GM_178	-0.83903	-13.613	2.16571	-10.2138
EUC_GM_179	0.291624	2.99187	0.73657	9.61386
EUC_GM_180	-0.530839	-5.7098	1.91923	-13.9997
EUC_GM_181	0.412644	-3.76975	-2.09352	0.335025
EUC_GM_182	0.188926	3.22517	1.0318	-2.41461
EUC_GM_183	0.294111	-3.74609	-1.46436	0.28799
EUC_GM_184	0.111371	-2.17111	0.3588	-6.50095
EUC_GM_185	0.307331	-1.27561	-2.23342	0.863417
EUC_GM_186	0.177363	-6.34599	0.871169	-0.436693
EUC_GM_187	-0.0205464	-1.55766	-0.0740484	-8.26496
EUC_GM_188	0.0683308	-3.56076	-0.87272	-0.78926
EUC_GM_189	0.373427	1.50523	0.472477	1.00345
EUC_GM_190	0.0399683	-0.813826	-0.580297	-14.6649
EUC_GM_191	0.192546	-0.888811	0.454432	-1.67023
EUC_GM_192	-0.0132496	9.85259	-0.716557	-3.76302
EUC_GM_193	0.288727	3.02029	-1.82876	-0.179154
EUC_GM_194	0.0639105	2.69972	-1.29405	1.47794
EUC_GM_195	-0.052103	-2.69183	-0.908132	-10.761
EUC_GM_196	0.0147868	0.243958	-0.136533	-2.25466
EUC_GM_197	0.0406713	-1.43342	0.0953857	-4.3612
EUC_GM_198	0.21434	11.0156	0.646498	3.93453
EUC_GM_199	0.125094	2.00661	0.0293715	-0.650481
EUC_GM_200	0.0226521	2.25175	0.624758	-6.92861
EUC_GM_201	0.156932	-4.74378	-0.252242	4.33491
EUC_GM_202	0.0544559	-9.10051	1.75672	0.649248
EUC_GM_203	0.0751015	10.0173	1.10452	0.765847
EUC_GM_204	0.168742	0.801273	-0.714785	-4.08162
EUC_GM_205	0.088765	1.69493	-0.8641	3.81683
EUC_GM_206	0.11114	4.57018	1.22608	3.60286
EUC_GM_207	0.251613	4.66819	-0.208813	-1.89409
EUC_GM_208	0.17174	2.68487	0.0562306	-1.68232
EUC_GM_209	-0.0700479	-5.93241	-1.07421	-10.0281
EUC_GM_210	0.246235	-1.71777	0.849304	-7.47112
EUC_GM_211	0.198297	6.2913	0.24703	-5.70897
EUC_GM_212	0.285268	9.97018	-0.295059	0.60191
EUC_GM_213	0.166074	0.327546	-0.227274	-5.06478
EUC_GM_214	0.513005	-0.532593	-0.43254	-5.83682
EUC_GM_215	-0.414979	-7.73002	-0.637387	-13.7142
EUC_GM_216	-0.747759	-8.57517	3.42896	-6.11788
EUC_GM_217	0.0292235	-1.60687	0.218934	12.3022
EUC_GM_218	0.287226	0.77015	0.584309	10.7579
EUC_GM_219	-0.118431	-9.55105	0.720037	-3.61347
EUC_GM_220	0.245561	8.67892	-0.11252	7.5513
EUC_GM_221	0.266322	-3.35531	0.149343	6.08447
EUC_GM_222	0.369074	0.218601	-0.913428	5.60984
EUC_GM_223	-0.302002	-5.87479	-0.168766	-3.026
EUC_GM_224	-0.250953	-8.65219	-0.835315	-5.94371
EUC_GM_225	-0.103739	-14.9586	0.368934	0.954036
EUC_GM_226	-0.0432669	-9.12067	0.0116393	-5.67298
EUC_GM_227	-0.160694	-0.118932	2.31828	7.42943
EUC_GM_228	-0.0797668	-13.1942	0.729834	-6.20996
EUC_GM_229	0.0216639	-6.20945	3.21596	2.95858
EUC_GM_230	-0.014947	0.856249	-0.161047	-2.02973
EUC_GM_231	0.11231	-9.27987	-1.562	-1.14538
EUC_GM_232	0.201147	-6.10022	1.8391	-4.77302
EUC_GM_233	0.385177	1.91222	-0.290546	2.4378
EUC_GM_234	0.220512	1.95242	1.16924	7.54304
EUC_GM_235	0.136616	-4.45456	1.12283	-2.06748
EUC_GM_236	-0.0401959	-7.54136	1.79487	2.06751
EUC_GM_237	-0.182651	-7.27429	1.45091	-9.90682
EUC_GM_238	-0.0122819	0.719265	3.16184	-12.3024
EUC_GM_239	0.0275895	5.76737	0.713611	-5.15495
EUC_GM_240	-0.360116	-12.7258	-1.51746	-10.989
EUC_GM_241	0.051539	1.0899	-0.849664	0.387526
EUC_GM_242	-0.346111	-4.95463	0.621181	-13.2854
EUC_GM_243	0.0410185	6.97489	-1.49331	-0.215699
EUC_GM_244	-0.389436	-13.6768	0.980903	-7.68548
EUC_GM_245	-0.284031	-9.87827	-0.946899	-11.4051
EUC_GM_246	0.15431	1.98254	-0.0793742	-7.27696
EUC_GM_247	0.15493	5.62351	-1.38768	7.59235
EUC_GM_248	-0.0757813	-6.0395	-0.708916	-12.2632
EUC_GM_249	-0.504854	-7.52259	2.66418	-8.37362
EUC_GM_250	0.0216715	5.68044	-0.554309	3.26389
EUC_GM_251	-0.322423	-0.172135	-0.147963	-12.9573
EUC_GM_252	-0.180158	-2.21231	0.753461	-10.8414
EUC_GM_253	-0.0141072	-0.52673	-0.876194	-5.56565
EUC_GM_254	-0.114523	-9.28514	-1.55966	-5.09931
EUC_GM_255	-0.285588	-7.88542	0.515454	-15.3399
EUC_GM_256	-0.236666	-0.676158	2.11424	-1.60817
EUC_GM_257	-0.345722	-8.61713	1.56573	-2.8088
EUC_GM_258	-0.337354	1.16337	-1.2184	-15.9122
EUC_GM_259	0.230051	11.5071	-0.454372	8.47137
EUC_GM_260	-0.184478	-0.923518	1.24496	-14.0694
EUC_GM_261	0.25643	5.28307	-1.88548	4.77885
EUC_GM_262	0.0525812	-6.75211	-0.33318	-8.28347
EUC_GM_263	-0.260019	3.77763	0.995526	-1.97818
EUC_GM_264	0.432598	-4.9696	1.13448	-4.14051
EUC_GM_265	-0.330356	-6.65999	-0.347317	-11.9368
EUC_GM_266	0.00966205	-1.73237	1.55273	-6.71242
EUC_GM_267	-0.64863	-12.6017	2.10591	-7.68162
EUC_GM_268	-0.0947094	-1.29656	-0.723599	-4.89979
EUC_GM_269	0.106663	-0.430331	-0.759403	7.07388
EUC_GM_270	-0.288718	-8.67259	1.66243	-7.40724
EUC_GM_271	-0.286506	-12.4243	0.448809	-24.7928
EUC_GM_272	0.319618	3.64174	-1.00478	-8.74423
EUC_GM_273	-0.0757925	-7.54961	1.73589	-22.5342
EUC_GM_274	0.163793	-7.92652	0.366263	-6.8541
EUC_GM_275	0.483514	-8.23946	-1.62084	-4.15233
EUC_GM_276	0.195816	0.827177	-1.79234	-9.02611
EUC_GM_277	-0.142786	-4.30213	0.545128	-15.353
EUC_GM_278	-0.258064	-7.35492	-0.626968	-10.7694
EUC_GM_279	-0.208814	-6.51533	-0.0357629	-11.8117
EUC_GM_280	-0.0404237	-3.91176	-1.21872	-14.3903
EUC_GM_281	0.0264293	-3.32674	0.75747	-8.43522
EUC_GM_282	-0.409101	-9.18025	-1.64691	-14.0606
EUC_GM_283	0.0439483	-1.45056	0.620215	-16.7877
EUC_GM_284	0.260429	-4.51024	-0.984778	-16.6614
EUC_GM_285	-0.366086	-20.3182	-0.448755	-23.0632
EUC_GM_286	-0.191819	4.57432	0.0932703	-5.35054
EUC_GM_287	-0.160915	18.2392	0.101879	12.8125
EUC_GM_288	-0.221901	-2.64465	-0.439046	-7.39273
EUC_GM_289	-0.234199	-11.7507	3.48505	-15.8628
EUC_GM_290	-0.251199	-1.57036	-0.689548	-18.6959
EUC_GM_291	0.131004	0.49341	-0.872829	-11.154
EUC_GM_292	-0.178985	-1.77261	-0.0790807	-9.0225
EUC_GM_293	0.0431191	-0.48721	-0.984813	-3.9544
EUC_GM_294	-0.00505904	-12.1638	0.647949	-15.4848
EUC_GM_295	0.246319	-3.99846	-0.852324	-12.2976
EUC_GM_296	0.0422814	17.1977	-0.409146	-1.05887
EUC_GM_297	0.306686	2.4793	0.192588	-4.49154
EUC_GM_298	0.0864849	-2.36045	0.046396	-9.86878
EUC_GM_299	0.0834148	0.156108	-0.594369	-6.39923
EUC_GM_300	-0.208728	-0.791081	0.384272	-7.26976
EUC_GM_301	0.252828	-4.45568	-0.70651	-5.7048
EUC_GM_302	0.361327	-3.60792	0.908521	-7.15161
EUC_GM_303	0.30961	-4.15757	0.894418	-6.08704
EUC_GM_304	-0.19009	-3.01579	1.74906	-4.16712
EUC_GM_305	0.169713	-0.0190412	0.373653	-10.344
EUC_GM_306	-0.118686	-0.25291	0.58323	-15.5491
EUC_GM_307	-0.206181	-23.9982	-1.04091	-22.2335
EUC_GM_308	-0.241805	-16.1586	-1.6037	-22.1502
EUC_GM_309	-0.240321	2.19284	0.315045	-6.99773
EUC_GM_310	0.228042	-2.19606	0.322361	-4.96984
EUC_GM_311	-0.646771	-27.2299	4.88074	-21.1593
EUC_GM_312	-0.23442	-1.04118	1.22913	-14.3672
EUC_GM_313	0.0859899	1.75697	0.362997	-8.49052
EUC_GM_314	0.282365	3.25168	0.150763	-9.23616
EUC_GM_315	-0.318479	-1.67657	1.63382	-14.141
EUC_GM_316	-0.327473	-3.71066	2.06647	-14.2956
EUC_GM_317	-0.025146	-3.20514	-1.84116	-13.8872
EUC_GM_318	-0.377441	-10.4933	-0.471853	-23.248
EUC_GM_319	-0.32671	-18.4991	0.674189	-26.4601
EUC_GM_320	-0.206806	-10.6876	0.632049	-23.1892
EUC_GM_321	-0.0648743	-0.49025	-0.126474	-0.974427
EUC_GM_322	-0.238497	-7.96316	-0.529721	-22.5525
EUC_GM_323	-0.0692171	-1.75623	-1.82444	-6.96289
EUC_GM_324	-0.279618	-3.32519	1.14918	-11.7365
EUC_GM_325	-0.460187	-4.82625	2.20484	-19.5484
EUC_GM_326	-0.424309	-3.62881	1.88514	-12.1074
EUC_GM_327	0.0320632	1.9382	0.865491	-9.57927
EUC_GM_328	-0.173678	3.92901	0.526881	-10.4693
EUC_GM_329	0.206579	1.55468	-1.34973	-5.10927
EUC_GM_330	0.217679	1.08553	0.55648	-8.20419
EUC_GM_331	-0.263693	-15.8096	-0.43065	-19.0955
EUC_GM_332	-0.377617	-17.8236	-0.709185	-24.2021
EUC_GM_333	-0.262149	-20.8688	-0.367415	-25.5456
EUC_GM_334	-0.145313	-11.2487	-1.1417	-24.2132
EUC_GM_335	-0.0123584	-1.40622	0.89954	-14.4505
EUC_GM_336	-0.362751	-9.16673	0.676875	-23.7015
EUC_GM_337	0.283986	-4.9041	-0.0207864	-10.7647
EUC_GM_338	0.265601	-0.428381	0.276208	-9.22834
EUC_GM_339	0.189123	-1.65463	0.226183	-12.0055
EUC_GM_340	0.144599	-6.57025	0.234827	-13.7851
EUC_GM_341	0.476816	-0.928323	0.687742	-12.1604
EUC_GM_342	-0.348992	-9.89923	-0.260387	-24.6767
EUC_GM_343	-0.453687	-18.9326	5.53906	-20.6965
EUC_GM_344	-0.00578338	-7.13225	-1.6273	-20.1737
EUC_GM_345	-0.209266	-3.78133	-2.2782	-12.9427
EUC_GM_346	-0.224287	-2.619	0.0495383	-12.6943
EUC_GM_347	-0.47733	-25.0091	1.0152	-32.016
EUC_GM_348	0.156425	1.68123	0.157415	0.510492
EUC_GM_349	-0.531283	-17.7094	2.65666	-21.0756
EUC_GM_350	-0.343245	-4.82008	2.87865	-10.9436
EUC_GM_351	-0.181019	10.7396	0.298549	7.10426
EUC_GM_352	0.0754175	-5.06594	-1.56232	-10.5647
EUC_GM_353	-0.28209	-1.32373	1.61043	-14.3459
EUC_GM_354	-0.362367	-11.994	0.881742	-17.8402
EUC_GM_355	-0.455873	-16.7403	-1.3243	-22.6953
EUC_GM_356	-0.18611	-6.81842	-0.0934655	-16.6211
EUC_GM_357	-0.194069	-18.5384	-0.36722	-23.0647
EUC_GM_358	-0.160014	-7.17665	-0.576451	-15.2796
EUC_GM_359	-0.243893	-3.26053	-1.00845	-11.6572
EUC_GM_360	-0.0529465	-1.09256	0.976321	-13.8469
