# Supplementary material for: Phenotypic characterization of soybean genetic resources at multiple locations: breeding implications for enhancing environmental resilience, yield and protein content
Source: Front Plant Sci. 2025 Apr 7;16:1422162. doi: 10.3389/fpls.2025.1422162 (PMC12009817; doi:10.3389/fpls.2025.1422162)
Supplement: Supplementary file 6 [file Table6.xlsx]

## Sheet: Variance components
Supplementary table 4: Estimated values refere variance component associated with a specific random effect or residual
Variance origin	Plant length	Protein content	R8	Seed yield (scaled)
Residual	122.635	1.8882	45.1522	0.24674
Genotype	147.968	2.3185	124.438	0.12896
Trial row	22.723	0.2144	28.8689	0.07286
Trial column	8.593	0.5975	0.9977	0.0163
Total	301.919	5.0186	199.457	0.46486

## Sheet: Trials estimated effect
Supplementary table 4: Estimated marginal means of fixed effect Trial in mixed linear models for selected traits
Trait	Trial	emmean (CI 95%)	Standard error
Seed yield (scaled)	Grossluesewitz_GER_2018	0.0379 (-0.1498; 0.2256)	0.0953
	Grossluesewitz_GER_2019	0.139 (-0.048; 0.3259)	0.0949
	NoviSad_SRB_2018	-0.2079 (-0.3373; -0.0784)	0.0653
	NoviSad_SRB_2019	-0.3372 (-0.4666; -0.2078)	0.0653
	Kessenich_BEL_2018	0.0573 (-0.0722; 0.1867)	0.0654
	Kessenich_BEL_2019	1.1495 (1.0199; 1.2791)	0.0654
	Troubsko_CZE_2018	-1.9066 (-2.0956; -1.7177)	0.0959
	Troubsko_CZE_2019	-1.2054 (-1.3943; -1.0165)	0.0959
Protein content	Grossluesewitz_GER_2018	40.1 (39.5; 40.8)	0.312
	Grossluesewitz_GER_2019	40.7 (40.1; 41.4)	0.312
	NoviSad_SRB_2018	42.1 (41.5; 42.7)	0.287
	NoviSad_SRB_2019	42.7 (42.1; 43.3)	0.286
	Kessenich_BEL_2018	38.0 (37.4; 38.6)	0.286
	Kessenich_BEL_2019	37.9 (37.4; 38.5)	0.286
	Troubsko_CZE_2018	44.9 (44.2; 45.5)	0.325
	Troubsko_CZE_2019	41.8 (41.1; 42.4)	0.323
R8	Grossluesewitz_GER_2018	123 (119; 126)	1.68
	Grossluesewitz_GER_2019	138 (134; 141)	1.68
	NoviSad_SRB_2018	112 (110; 114)	1.08
	NoviSad_SRB_2019	132 (130; 134)	1.08
	Kessenich_BEL_2018	121 (119; 123)	1.08
	Kessenich_BEL_2019	136 (134; 139)	1.08
	Troubsko_CZE_2018	163 (159; 166)	1.7
	Troubsko_CZE_2019	163 (159; 166)	1.7
Plant length	Grossluesewitz_GER_2018	61.6 (57.7; 65.5)	1.97
	Grossluesewitz_GER_2019	74.4 (70.6; 78.3)	1.97
	NoviSad_SRB_2018	63.3 (60.4; 66.2)	1.46
	NoviSad_SRB_2019	65.7 (62.8; 68.6)	1.46
	Kessenich_BEL_2018	53.7 (50.8; 56.6)	1.46
	Kessenich_BEL_2019	98.3 (95.4; 101.2)	1.46
	Troubsko_CZE_2018	38.8 (34.9; 42.7)	1.98
	Troubsko_CZE_2019	60.5 (56.6; 64.4)	1.98

## Sheet: Significancy of models factors
Supplementary table 4: Linear mixed models effect significancy summary
	Effect	likelihood ratio test	F test value	p-value
Plant length
fixed:	Trial		135.34	<2.2e-16
random:	Genotype	572.92		<2.2e-16
	Trial:row:Trial	86.21		<2.2e-16
	Trial:column:Trial	41.96		9.3e-11
Protein Content
fixed:	Trial		66.23	<2.2e-16
random:	genotype	905.57		<2.2e-16
	Trial:row	45.97		1.203e-11
	Trial:column	450.49		<2.2e-16
R8
fixed:	Trial		205.84	<2.2e-16
random:	Genotype	1083.61		<2.2e-16
	Trial:row	415.81		<2.2e-16
	Trial:column	7.46		6.2e-3
Seed Yield
fixed:	Trial		133.32	<2.2e-16
random:	Genotype	414.72		<2.2e-16
	Trial:row	188.87		<2.2e-16
	Trial:column	29.45		5.73e-8

## Sheet: Residuals
Supplementary table 4: Residuals characteristics of mixed linear models for selected traits
Trait	Min.	1st Qu.	Median	Mean	3rd Qu.	Max.
Plant length	-45.37	-5.241	0.1957	9.148e-07	5.799	54.64
Protein content	-5.038	-0.7203	0.0006599	8.886e-08	0.6806	5.577
R8	-38.99	-3.475	-0.2339	-1.369e-07	3.139	35.77
Seed yield (scaled)	-5.2676	-0.5187	0.0204	-1.29158e-16	0.502	3.6859
	0
